# Supplementary material for: Circulating Exosomes Are Strongly Involved in SARS-CoV-2 Infection
Source: Front Mol Biosci. 2021 Feb 22;8:632290. doi: 10.3389/fmolb.2021.632290 (PMC7937875; doi:10.3389/fmolb.2021.632290)
Supplement: Supplementary file 1 [file table1.xlsx]

## Sheet: Supplemental table 1
Supplemental table 1: exosomal proteins identified in the three groups of patients reported as the venn in figure2A
Samples	total	Accession name	Entry	Entry name	Status	Protein names	Gene names	Organism	Length
NON-CRITICAL, CRITICAL, HEALTHY	281	HV335_HUMAN	A0A0C4DH35	HV335_HUMAN	reviewed	Probable non-functional immunoglobulin heavy variable 3-35	IGHV3-35	Homo sapiens (Human)	117
		C4BPA_HUMAN	P04003	C4BPA_HUMAN	reviewed	C4b-binding protein alpha chain (C4bp) (Proline-rich protein) (PRP)	C4BPA C4BP	Homo sapiens (Human)	597
		GELS_HUMAN	P06396	GELS_HUMAN	reviewed	Gelsolin (AGEL) (Actin-depolymerizing factor) (ADF) (Brevin)	GSN	Homo sapiens (Human)	782
		IGHG3_HUMAN	P01860	IGHG3_HUMAN	reviewed	Immunoglobulin heavy constant gamma 3 (HDC) (Heavy chain disease protein) (Ig gamma-3 chain C region)	IGHG3	Homo sapiens (Human)	377
		FCG2A_HUMAN	P12318	FCG2A_HUMAN	reviewed	Low affinity immunoglobulin gamma Fc region receptor II-a (IgG Fc receptor II-a) (CDw32) (Fc-gamma RII-a) (Fc-gamma-RIIa) (FcRII-a) (CD antigen CD32)	FCGR2A CD32 FCG2 FCGR2A1 IGFR2	Homo sapiens (Human)	317
		LYST_HUMAN	Q99698	LYST_HUMAN	reviewed	Lysosomal-trafficking regulator (Beige homolog)	LYST CHS CHS1	Homo sapiens (Human)	3801
		RET4_HUMAN	P02753	RET4_HUMAN	reviewed	Retinol-binding protein 4 (Plasma retinol-binding protein) (PRBP) (RBP) [Cleaved into: Plasma retinol-binding protein(1-182); Plasma retinol-binding protein(1-181); Plasma retinol-binding protein(1-179); Plasma retinol-binding protein(1-176)]	RBP4 PRO2222	Homo sapiens (Human)	201
		LV151_HUMAN	P01701	LV151_HUMAN	reviewed	Immunoglobulin lambda variable 1-51 (Ig lambda chain V-I region BL2) (Ig lambda chain V-I region EPS) (Ig lambda chain V-I region NEW) (Ig lambda chain V-I region NIG-64)	IGLV1-51	Homo sapiens (Human)	117
		OR5M9_HUMAN	Q8NGP3	OR5M9_HUMAN	reviewed	Olfactory receptor 5M9 (Olfactory receptor OR11-190)	OR5M9	Homo sapiens (Human)	310
		KVD29_HUMAN	A0A075B6S2	KVD29_HUMAN	reviewed	Immunoglobulin kappa variable 2D-29	IGKV2D-29	Homo sapiens (Human)	120
		CO3_HUMAN	P01024	CO3_HUMAN	reviewed	Complement C3 (C3 and PZP-like alpha-2-macroglobulin domain-containing protein 1) [Cleaved into: Complement C3 beta chain; C3-beta-c (C3bc); Complement C3 alpha chain; C3a anaphylatoxin; Acylation stimulating protein (ASP) (C3adesArg); Complement C3b alpha' chain; Complement C3c alpha' chain fragment 1; Complement C3dg fragment; Complement C3g fragment; Complement C3d fragment; Complement C3f fra…	C3 CPAMD1	Homo sapiens (Human)	1663
		HV461_HUMAN	A0A0C4DH41	HV461_HUMAN	reviewed	Immunoglobulin heavy variable 4-61	IGHV4-61	Homo sapiens (Human)	118
		APOA_HUMAN	P08519	APOA_HUMAN	reviewed	Apolipoprotein(a) (Apo(a)) (Lp(a)) (EC 3.4.21.-)	LPA	Homo sapiens (Human)	4548
		IGHM_HUMAN	P01871	IGHM_HUMAN	reviewed	Immunoglobulin heavy constant mu (Ig mu chain C region) (Ig mu chain C region BOT) (Ig mu chain C region GAL) (Ig mu chain C region OU)	IGHM	Homo sapiens (Human)	453
		HV349_HUMAN	A0A0A0MS15	HV349_HUMAN	reviewed	Immunoglobulin heavy variable 3-49	IGHV3-49	Homo sapiens (Human)	119
		APOH_HUMAN	P02749	APOH_HUMAN	reviewed	Beta-2-glycoprotein 1 (APC inhibitor) (Activated protein C-binding protein) (Anticardiolipin cofactor) (Apolipoprotein H) (Apo-H) (Beta-2-glycoprotein I) (B2GPI) (Beta(2)GPI)	APOH B2G1	Homo sapiens (Human)	345
		APOD_HUMAN	P05090	APOD_HUMAN	reviewed	Apolipoprotein D (Apo-D) (ApoD)	APOD	Homo sapiens (Human)	189
		K2C6B_HUMAN	P04259	K2C6B_HUMAN	reviewed	Keratin, type II cytoskeletal 6B (Cytokeratin-6B) (CK-6B) (Keratin-6B) (K6B) (Type-II keratin Kb10)	KRT6B K6B KRTL1	Homo sapiens (Human)	564
		TRY3_HUMAN	P35030	TRY3_HUMAN	reviewed	Trypsin-3 (EC 3.4.21.4) (Brain trypsinogen) (Mesotrypsin) (Mesotrypsinogen) (Serine protease 3) (Serine protease 4) (Trypsin III) (Trypsin IV)	PRSS3 PRSS4 TRY3 TRY4	Homo sapiens (Human)	304
		PLMN_HUMAN	P00747	PLMN_HUMAN	reviewed	Plasminogen (EC 3.4.21.7) [Cleaved into: Plasmin heavy chain A; Activation peptide; Angiostatin; Plasmin heavy chain A, short form; Plasmin light chain B]	PLG	Homo sapiens (Human)	810
		RNAS1_HUMAN	P07998	RNAS1_HUMAN	reviewed	Ribonuclease pancreatic (EC 4.6.1.18) (HP-RNase) (RIB-1) (RNase UpI-1) (Ribonuclease 1) (RNase 1) (Ribonuclease A) (RNase A)	RNASE1 RIB1 RNS1	Homo sapiens (Human)	156
		ANGT_HUMAN	P01019	ANGT_HUMAN	reviewed	Angiotensinogen (Serpin A8) [Cleaved into: Angiotensin-1 (Angiotensin 1-10) (Angiotensin I) (Ang I); Angiotensin-2 (Angiotensin 1-8) (Angiotensin II) (Ang II); Angiotensin-3 (Angiotensin 2-8) (Angiotensin III) (Ang III) (Des-Asp[1]-angiotensin II); Angiotensin-4 (Angiotensin 3-8) (Angiotensin IV) (Ang IV); Angiotensin 1-9; Angiotensin 1-7; Angiotensin 1-5; Angiotensin 1-4]	AGT SERPINA8	Homo sapiens (Human)	485
		HV323_HUMAN	P01764	HV323_HUMAN	reviewed	Immunoglobulin heavy variable 3-23 (Ig heavy chain V-III region LAY) (Ig heavy chain V-III region POM) (Ig heavy chain V-III region TEI) (Ig heavy chain V-III region TIL) (Ig heavy chain V-III region TUR) (Ig heavy chain V-III region VH26) (Ig heavy chain V-III region WAS) (Ig heavy chain V-III region ZAP)	IGHV3-23	Homo sapiens (Human)	117
		FCG3A_HUMAN	P08637	FCG3A_HUMAN	reviewed	Low affinity immunoglobulin gamma Fc region receptor III-A (CD16a antigen) (Fc-gamma RIII-alpha) (Fc-gamma RIII) (Fc-gamma RIIIa) (FcRIII) (FcRIIIa) (FcR-10) (IgG Fc receptor III-2) (CD antigen CD16a)	FCGR3A CD16A FCG3 FCGR3 IGFR3	Homo sapiens (Human)	254
		LV319_HUMAN	P01714	LV319_HUMAN	reviewed	Immunoglobulin lambda variable 3-19 (Ig lambda chain V-III region SH)	IGLV3-19	Homo sapiens (Human)	112
		ALBU_HUMAN	P02768	ALBU_HUMAN	reviewed	Albumin	ALB GIG20 GIG42 PRO0903 PRO1708 PRO2044 PRO2619 PRO2675 UNQ696/PRO1341	Homo sapiens (Human)	609
		SHRM3_HUMAN	Q8TF72	SHRM3_HUMAN	reviewed	Protein Shroom3 (Shroom-related protein) (hShrmL)	SHROOM3 KIAA1481 SHRML MSTP013	Homo sapiens (Human)	1996
		HV439_HUMAN	P01824	HV439_HUMAN	reviewed	Immunoglobulin heavy variable 4-39 (Ig heavy chain V-II region WAH)	IGHV4-39	Homo sapiens (Human)	125
		CFAB_HUMAN	P00751	CFAB_HUMAN	reviewed	Complement factor B (EC 3.4.21.47) (C3/C5 convertase) (Glycine-rich beta glycoprotein) (GBG) (PBF2) (Properdin factor B) [Cleaved into: Complement factor B Ba fragment; Complement factor B Bb fragment]	CFB BF BFD	Homo sapiens (Human)	764
		IGKC_HUMAN	P01834	IGKC_HUMAN	reviewed	Immunoglobulin kappa constant (Ig kappa chain C region) (Ig kappa chain C region AG) (Ig kappa chain C region CUM) (Ig kappa chain C region EU) (Ig kappa chain C region OU) (Ig kappa chain C region ROY) (Ig kappa chain C region TI)	IGKC	Homo sapiens (Human)	107
		FILA_HUMAN	P20930	FILA_HUMAN	reviewed	Filaggrin	FLG	Homo sapiens (Human)	4061
		CO8B_HUMAN	P07358	CO8B_HUMAN	reviewed	Complement component C8 beta chain (Complement component 8 subunit beta)	C8B	Homo sapiens (Human)	591
		CFAH_HUMAN	P08603	CFAH_HUMAN	reviewed	Complement factor H (H factor 1)	CFH HF HF1 HF2	Homo sapiens (Human)	1231
		TRY2_HUMAN	P07478	TRY2_HUMAN	reviewed	Trypsin-2 (EC 3.4.21.4) (Anionic trypsinogen) (Serine protease 2) (Trypsin II)	PRSS2 TRY2 TRYP2	Homo sapiens (Human)	247
		FCG3B_HUMAN	O75015	FCG3B_HUMAN	reviewed	Low affinity immunoglobulin gamma Fc region receptor III-B (Fc-gamma RIII-beta) (Fc-gamma RIII) (Fc-gamma RIIIb) (FcRIII) (FcRIIIb) (FcR-10) (IgG Fc receptor III-1) (CD antigen CD16b)	FCGR3B CD16B FCG3 FCGR3 IGFR3	Homo sapiens (Human)	233
		IGA2_HUMAN	P0DOX2	IGA2_HUMAN	reviewed	Immunoglobulin alpha-2 heavy chain (Immunoglobulin alpha-2 heavy chain BUT)		Homo sapiens (Human)	455
		IGHG2_HUMAN	P01859	IGHG2_HUMAN	reviewed	Immunoglobulin heavy constant gamma 2 (Ig gamma-2 chain C region) (Ig gamma-2 chain C region DOT) (Ig gamma-2 chain C region TIL) (Ig gamma-2 chain C region ZIE)	IGHG2	Homo sapiens (Human)	326
		APOC1_HUMAN	P02654	APOC1_HUMAN	reviewed	Apolipoprotein C-I (Apo-CI) (ApoC-I) (Apolipoprotein C1) [Cleaved into: Truncated apolipoprotein C-I]	APOC1	Homo sapiens (Human)	83
		TRY1_HUMAN	P07477	TRY1_HUMAN	reviewed	Trypsin-1 (EC 3.4.21.4) (Beta-trypsin) (Cationic trypsinogen) (Serine protease 1) (Trypsin I) [Cleaved into: Alpha-trypsin chain 1; Alpha-trypsin chain 2]	PRSS1 TRP1 TRY1 TRYP1	Homo sapiens (Human)	247
		VTDB_HUMAN	P02774	VTDB_HUMAN	reviewed	Vitamin D-binding protein (DBP) (VDB) (Gc protein-derived macrophage activating factor) (Gc-MAF) (GcMAF) (Gc-globulin) (Group-specific component) (Gc) (Vitamin D-binding protein-macrophage activating factor) (DBP-maf)	GC	Homo sapiens (Human)	474
		HRG_HUMAN	P04196	HRG_HUMAN	reviewed	Histidine-rich glycoprotein (Histidine-proline-rich glycoprotein) (HPRG)	HRG	Homo sapiens (Human)	525
		LUM_HUMAN	P51884	LUM_HUMAN	reviewed	Lumican (Keratan sulfate proteoglycan lumican) (KSPG lumican)	LUM LDC SLRR2D	Homo sapiens (Human)	338
		CLUS_HUMAN	P10909	CLUS_HUMAN	reviewed	Clusterin (Aging-associated gene 4 protein) (Apolipoprotein J) (Apo-J) (Complement cytolysis inhibitor) (CLI) (Complement-associated protein SP-40,40) (Ku70-binding protein 1) (NA1/NA2) (Sulfated glycoprotein 2) (SGP-2) (Testosterone-repressed prostate message 2) (TRPM-2) [Cleaved into: Clusterin beta chain (ApoJalpha) (Complement cytolysis inhibitor a chain); Clusterin alpha chain (ApoJbeta) (Co…	CLU APOJ CLI KUB1 AAG4	Homo sapiens (Human)	449
		PLAK_HUMAN	P14923	PLAK_HUMAN	reviewed	Junction plakoglobin (Catenin gamma) (Desmoplakin III) (Desmoplakin-3)	JUP CTNNG DP3	Homo sapiens (Human)	745
		VWF_HUMAN	P04275	VWF_HUMAN	reviewed	von Willebrand factor (vWF) [Cleaved into: von Willebrand antigen 2 (von Willebrand antigen II)]	VWF F8VWF	Homo sapiens (Human)	2813
		PGPS1_HUMAN	Q32NB8	PGPS1_HUMAN	reviewed	CDP-diacylglycerol--glycerol-3-phosphate 3-phosphatidyltransferase, mitochondrial (EC 2.7.8.5) (Phosphatidylglycerophosphate synthase 1) (PGP synthase 1)	PGS1	Homo sapiens (Human)	556
		KV117_HUMAN	P01599	KV117_HUMAN	reviewed	Immunoglobulin kappa variable 1-17 (Ig kappa chain V-I region Gal) (Ig kappa chain V-I region WEA)	IGKV1-17	Homo sapiens (Human)	117
		HORN_HUMAN	Q86YZ3	HORN_HUMAN	reviewed	Hornerin	HRNR S100A18	Homo sapiens (Human)	2850
		FA10_HUMAN	P00742	FA10_HUMAN	reviewed	Coagulation factor X (EC 3.4.21.6) (Stuart factor) (Stuart-Prower factor) [Cleaved into: Factor X light chain; Factor X heavy chain; Activated factor Xa heavy chain]	F10	Homo sapiens (Human)	488
		KDM4B_HUMAN	O94953	KDM4B_HUMAN	reviewed	Lysine-specific demethylase 4B (EC 1.14.11.66) (JmjC domain-containing histone demethylation protein 3B) (Jumonji domain-containing protein 2B) ([histone H3]-trimethyl-L-lysine(9) demethylase 4B)	KDM4B JHDM3B JMJD2B KIAA0876	Homo sapiens (Human)	1096
		ACTB_HUMAN	P60709	ACTB_HUMAN	reviewed	Actin, cytoplasmic 1 (Beta-actin) [Cleaved into: Actin, cytoplasmic 1, N-terminally processed]	ACTB	Homo sapiens (Human)	375
		FHR5_HUMAN	Q9BXR6	FHR5_HUMAN	reviewed	Complement factor H-related protein 5 (FHR-5)	CFHR5 CFHL5 FHR5	Homo sapiens (Human)	569
		KV315_HUMAN	P01624	KV315_HUMAN	reviewed	Immunoglobulin kappa variable 3-15 (Ig kappa chain V-III region CLL) (Ig kappa chain V-III region POM)	IGKV3-15	Homo sapiens (Human)	115
		IGL1_HUMAN	P0DOX8	IGL1_HUMAN	reviewed	Immunoglobulin lambda-1 light chain (Immunoglobulin lambda-1 light chain MCG)		Homo sapiens (Human)	216
		CYTC_HUMAN	P01034	CYTC_HUMAN	reviewed	Cystatin-C (Cystatin-3) (Gamma-trace) (Neuroendocrine basic polypeptide) (Post-gamma-globulin)	CST3	Homo sapiens (Human)	146
		LV321_HUMAN	P80748	LV321_HUMAN	reviewed	Immunoglobulin lambda variable 3-21 (Ig lambda chain V-III region LOI) (Ig lambda chain V-V region DEL) (Ig lambda chain V-VII region MOT)	IGLV3-21	Homo sapiens (Human)	117
		K2C6A_HUMAN	P02538	K2C6A_HUMAN	reviewed	Keratin, type II cytoskeletal 6A (Cytokeratin-6A) (CK-6A) (Cytokeratin-6D) (CK-6D) (Keratin-6A) (K6A) (Type-II keratin Kb6) (allergen Hom s 5)	KRT6A K6A KRT6D	Homo sapiens (Human)	564
		FBF1_HUMAN	Q8TES7	FBF1_HUMAN	reviewed	Fas-binding factor 1 (FBF-1) (Protein albatross)	FBF1 ALB KIAA1863	Homo sapiens (Human)	1133
		CXCL7_HUMAN	P02775	CXCL7_HUMAN	reviewed	Platelet basic protein (PBP) (C-X-C motif chemokine 7) (Leukocyte-derived growth factor) (LDGF) (Macrophage-derived growth factor) (MDGF) (Small-inducible cytokine B7) [Cleaved into: Connective tissue-activating peptide III (CTAP-III) (LA-PF4) (Low-affinity platelet factor IV); TC-2; Connective tissue-activating peptide III(1-81) (CTAP-III(1-81)); Beta-thromboglobulin (Beta-TG); Neutrophil-activa…	PPBP CTAP3 CXCL7 SCYB7 TGB1 THBGB1	Homo sapiens (Human)	128
		CFAD_HUMAN	P00746	CFAD_HUMAN	reviewed	Complement factor D (EC 3.4.21.46) (Adipsin) (C3 convertase activator) (Properdin factor D)	CFD DF PFD	Homo sapiens (Human)	253
		FHR4_HUMAN	Q92496	FHR4_HUMAN	reviewed	Complement factor H-related protein 4 (FHR-4)	CFHR4 CFHL4 FHR4	Homo sapiens (Human)	578
		HBB_HUMAN	P68871	HBB_HUMAN	reviewed	Hemoglobin subunit beta (Beta-globin) (Hemoglobin beta chain) [Cleaved into: LVV-hemorphin-7; Spinorphin]	HBB	Homo sapiens (Human)	147
		LV136_HUMAN	A0A0B4J1U3	LV136_HUMAN	reviewed	Immunoglobulin lambda variable 1-36	IGLV1-36	Homo sapiens (Human)	117
		KVD11_HUMAN	A0A0A0MRZ8	KVD11_HUMAN	reviewed	Immunoglobulin kappa variable 3D-11	IGKV3D-11	Homo sapiens (Human)	115
		RTL9_HUMAN	Q8NET4	RTL9_HUMAN	reviewed	Retrotransposon Gag-like protein 9 (Retrotransposon gag domain-containing protein 1) (Tumor antigen BJ-HCC-23)	RTL9 KIAA1318 RGAG1	Homo sapiens (Human)	1388
		RRP5_HUMAN	Q14690	RRP5_HUMAN	reviewed	Protein RRP5 homolog (NF-kappa-B-binding protein) (NFBP) (Programmed cell death protein 11)	PDCD11 KIAA0185	Homo sapiens (Human)	1871
		HV320_HUMAN	A0A0C4DH32	HV320_HUMAN	reviewed	Immunoglobulin heavy variable 3-20	IGHV3-20	Homo sapiens (Human)	117
		MAST4_HUMAN	O15021	MAST4_HUMAN	reviewed	Microtubule-associated serine/threonine-protein kinase 4 (EC 2.7.11.1)	MAST4 KIAA0303	Homo sapiens (Human)	2623
		ZNF80_HUMAN	P51504	ZNF80_HUMAN	reviewed	Zinc finger protein 80 (ZNFpT17)	ZNF80	Homo sapiens (Human)	273
		FETUA_HUMAN	P02765	FETUA_HUMAN	reviewed	Alpha-2-HS-glycoprotein (Alpha-2-Z-globulin) (Ba-alpha-2-glycoprotein) (Fetuin-A) [Cleaved into: Alpha-2-HS-glycoprotein chain A; Alpha-2-HS-glycoprotein chain B]	AHSG FETUA PRO2743	Homo sapiens (Human)	367
		KVD20_HUMAN	A0A0C4DH25	KVD20_HUMAN	reviewed	Immunoglobulin kappa variable 3D-20	IGKV3D-20	Homo sapiens (Human)	116
		K22E_HUMAN	P35908	K22E_HUMAN	reviewed	Keratin, type II cytoskeletal 2 epidermal (Cytokeratin-2e) (CK-2e) (Epithelial keratin-2e) (Keratin-2 epidermis) (Keratin-2e) (K2e) (Type-II keratin Kb2)	KRT2 KRT2A KRT2E	Homo sapiens (Human)	639
		HBA_HUMAN	P69905	HBA_HUMAN	reviewed	Hemoglobin subunit alpha (Alpha-globin) (Hemoglobin alpha chain)	HBA1; HBA2	Homo sapiens (Human)	142
		HV169_HUMAN	P01742	HV169_HUMAN	reviewed	Immunoglobulin heavy variable 1-69 (Ig heavy chain V-I region EU) (Ig heavy chain V-I region SIE) (Ig heavy chain V-I region WOL)	IGHV1-69	Homo sapiens (Human)	117
		PIGR_HUMAN	P01833	PIGR_HUMAN	reviewed	Polymeric immunoglobulin receptor (PIgR) (Poly-Ig receptor) (Hepatocellular carcinoma-associated protein TB6) [Cleaved into: Secretory component]	PIGR	Homo sapiens (Human)	764
		IGLC2_HUMAN	P0DOY2	IGLC2_HUMAN	reviewed	Immunoglobulin lambda constant 2 (Ig lambda chain C region Kern) (Ig lambda chain C region NIG-64) (Ig lambda chain C region SH) (Ig lambda chain C region X) (Ig lambda-2 chain C region)	IGLC2	Homo sapiens (Human)	106
		HV348_HUMAN	P01763	HV348_HUMAN	reviewed	Immunoglobulin heavy variable 3-48 (Ig heavy chain V-III region WEA)	IGHV3-48	Homo sapiens (Human)	117
		C1QC_HUMAN	P02747	C1QC_HUMAN	reviewed	Complement C1q subcomponent subunit C	C1QC C1QG	Homo sapiens (Human)	245
		THIO_HUMAN	P10599	THIO_HUMAN	reviewed	Thioredoxin (Trx) (ATL-derived factor) (ADF) (Surface-associated sulphydryl protein) (SASP) (allergen Hom s Trx)	TXN TRDX TRX TRX1	Homo sapiens (Human)	105
		APOE_HUMAN	P02649	APOE_HUMAN	reviewed	Apolipoprotein E (Apo-E)	APOE	Homo sapiens (Human)	317
		A1AT_HUMAN	P01009	A1AT_HUMAN	reviewed	Alpha-1-antitrypsin (Alpha-1 protease inhibitor) (Alpha-1-antiproteinase) (Serpin A1) [Cleaved into: Short peptide from AAT (SPAAT)]	SERPINA1 AAT PI PRO0684 PRO2209	Homo sapiens (Human)	418
		KV109_HUMAN	A0A0C4DH69	KV109_HUMAN	reviewed	Immunoglobulin kappa variable 1-9	IGKV1-9	Homo sapiens (Human)	117
		GP158_HUMAN	Q5T848	GP158_HUMAN	reviewed	Probable G-protein coupled receptor 158	GPR158 KIAA1136	Homo sapiens (Human)	1215
		KV229_HUMAN	A2NJV5	KV229_HUMAN	reviewed	Immunoglobulin kappa variable 2-29	IGKV2-29	Homo sapiens (Human)	120
		K1C14_HUMAN	P02533	K1C14_HUMAN	reviewed	Keratin, type I cytoskeletal 14 (Cytokeratin-14) (CK-14) (Keratin-14) (K14)	KRT14	Homo sapiens (Human)	472
		B2MG_HUMAN	P61769	B2MG_HUMAN	reviewed	Beta-2-microglobulin [Cleaved into: Beta-2-microglobulin form pI 5.3]	B2M CDABP0092 HDCMA22P	Homo sapiens (Human)	119
		LYVE1_HUMAN	Q9Y5Y7	LYVE1_HUMAN	reviewed	Lymphatic vessel endothelial hyaluronic acid receptor 1 (LYVE-1) (Cell surface retention sequence-binding protein 1) (CRSBP-1) (Extracellular link domain-containing protein 1) (Hyaluronic acid receptor)	LYVE1 CRSBP1 HAR XLKD1 UNQ230/PRO263	Homo sapiens (Human)	322
		PON1_HUMAN	P27169	PON1_HUMAN	reviewed	Serum paraoxonase/arylesterase 1 (PON 1) (EC 3.1.1.2) (EC 3.1.1.81) (EC 3.1.8.1) (Aromatic esterase 1) (A-esterase 1) (K-45) (Serum aryldialkylphosphatase 1)	PON1 PON	Homo sapiens (Human)	355
		FILA2_HUMAN	Q5D862	FILA2_HUMAN	reviewed	Filaggrin-2 (FLG-2) (Intermediate filament-associated and psoriasis-susceptibility protein) (Ifapsoriasin)	FLG2 IFPS	Homo sapiens (Human)	2391
		HV103_HUMAN	A0A0C4DH29	HV103_HUMAN	reviewed	Immunoglobulin heavy variable 1-3	IGHV1-3	Homo sapiens (Human)	117
		HPTR_HUMAN	P00739	HPTR_HUMAN	reviewed	Haptoglobin-related protein	HPR	Homo sapiens (Human)	348
		A1BG_HUMAN	P04217	A1BG_HUMAN	reviewed	Alpha-1B-glycoprotein (Alpha-1-B glycoprotein)	A1BG	Homo sapiens (Human)	495
		SMCA1_HUMAN	P28370	SMCA1_HUMAN	reviewed	Probable global transcription activator SNF2L1 (EC 3.6.4.-) (ATP-dependent helicase SMARCA1) (Nucleosome-remodeling factor subunit SNF2L) (SWI/SNF-related matrix-associated actin-dependent regulator of chromatin subfamily A member 1)	SMARCA1 SNF2L SNF2L1	Homo sapiens (Human)	1054
		CO4A_HUMAN	P0C0L4	CO4A_HUMAN	reviewed	Complement C4-A (Acidic complement C4) (C3 and PZP-like alpha-2-macroglobulin domain-containing protein 2) [Cleaved into: Complement C4 beta chain; Complement C4-A alpha chain; C4a anaphylatoxin; C4b-A; C4d-A; Complement C4 gamma chain]	C4A CO4 CPAMD2	Homo sapiens (Human)	1744
		OCRL_HUMAN	Q01968	OCRL_HUMAN	reviewed	Inositol polyphosphate 5-phosphatase OCRL (EC 3.1.3.36) (EC 3.1.3.56) (Inositol polyphosphate 5-phosphatase OCRL-1) (OCRL-1) (Lowe oculocerebrorenal syndrome protein) (Phosphatidylinositol 3,4,5-triphosphate 5-phosphatase) (EC 3.1.3.86)	OCRL OCRL1	Homo sapiens (Human)	901
		KVD13_HUMAN	A0A0B4J2D9	KVD13_HUMAN	reviewed	Immunoglobulin kappa variable 1D-13	IGKV1D-13	Homo sapiens (Human)	117
		KV311_HUMAN	P04433	KV311_HUMAN	reviewed	Immunoglobulin kappa variable 3-11 (Ig kappa chain V-III region VG)	IGKV3-11	Homo sapiens (Human)	115
		HV118_HUMAN	A0A0C4DH31	HV118_HUMAN	reviewed	Immunoglobulin heavy variable 1-18	IGHV1-18	Homo sapiens (Human)	117
		HABP2_HUMAN	Q14520	HABP2_HUMAN	reviewed	Hyaluronan-binding protein 2 (EC 3.4.21.-) (Factor VII-activating protease) (Factor seven-activating protease) (FSAP) (Hepatocyte growth factor activator-like protein) (Plasma hyaluronan-binding protein) [Cleaved into: Hyaluronan-binding protein 2 50 kDa heavy chain; Hyaluronan-binding protein 2 50 kDa heavy chain alternate form; Hyaluronan-binding protein 2 27 kDa light chain; Hyaluronan-binding…	HABP2 HGFAL PHBP	Homo sapiens (Human)	560
		APOF_HUMAN	Q13790	APOF_HUMAN	reviewed	Apolipoprotein F (Apo-F) (Lipid transfer inhibitor protein) (LTIP)	APOF	Homo sapiens (Human)	326
		IBP3_HUMAN	P17936	IBP3_HUMAN	reviewed	Insulin-like growth factor-binding protein 3 (IBP-3) (IGF-binding protein 3) (IGFBP-3)	IGFBP3 IBP3	Homo sapiens (Human)	291
		IGLL1_HUMAN	P15814	IGLL1_HUMAN	reviewed	Immunoglobulin lambda-like polypeptide 1 (CD179 antigen-like family member B) (Ig lambda-5) (Immunoglobulin omega polypeptide) (Immunoglobulin-related protein 14.1) (CD antigen CD179b)	IGLL1 IGL1	Homo sapiens (Human)	213
		APOA1_HUMAN	P02647	APOA1_HUMAN	reviewed	Apolipoprotein A-I (Apo-AI) (ApoA-I) (Apolipoprotein A1) [Cleaved into: Proapolipoprotein A-I (ProapoA-I); Truncated apolipoprotein A-I (Apolipoprotein A-I(1-242))]	APOA1	Homo sapiens (Human)	267
		KVD07_HUMAN	A0A0C4DH55	KVD07_HUMAN	reviewed	Immunoglobulin kappa variable 3D-7	IGKV3D-7	Homo sapiens (Human)	119
		PADC1_HUMAN	Q9BSG0	PADC1_HUMAN	reviewed	Protease-associated domain-containing protein 1 (Protease-associated domain-containing protein of 21 kDa) (hPAP21)	PRADC1 C2orf7 PAP21 UNQ833/PRO1760	Homo sapiens (Human)	188
		KV133_HUMAN	P01594	KV133_HUMAN	reviewed	Immunoglobulin kappa variable 1-33 (Ig kappa chain V-I region AU) (Ig kappa chain V-I region Ka)	IGKV1-33	Homo sapiens (Human)	117
		FA11_HUMAN	P03951	FA11_HUMAN	reviewed	Coagulation factor XI (FXI) (EC 3.4.21.27) (Plasma thromboplastin antecedent) (PTA) [Cleaved into: Coagulation factor XIa heavy chain; Coagulation factor XIa light chain]	F11	Homo sapiens (Human)	625
		CRP_HUMAN	P02741	CRP_HUMAN	reviewed	C-reactive protein [Cleaved into: C-reactive protein(1-205)]	CRP PTX1	Homo sapiens (Human)	224
		QSOX1_HUMAN	O00391	QSOX1_HUMAN	reviewed	Sulfhydryl oxidase 1 (hQSOX) (EC 1.8.3.2) (Quiescin Q6)	QSOX1 QSCN6 UNQ2520/PRO6013	Homo sapiens (Human)	747
		ITIH1_HUMAN	P19827	ITIH1_HUMAN	reviewed	Inter-alpha-trypsin inhibitor heavy chain H1 (ITI heavy chain H1) (ITI-HC1) (Inter-alpha-inhibitor heavy chain 1) (Inter-alpha-trypsin inhibitor complex component III) (Serum-derived hyaluronan-associated protein) (SHAP)	ITIH1 IGHEP1	Homo sapiens (Human)	911
		KV127_HUMAN	A0A075B6S5	KV127_HUMAN	reviewed	Immunoglobulin kappa variable 1-27	IGKV1-27	Homo sapiens (Human)	117
		D19L2_HUMAN	Q6NUT2	D19L2_HUMAN	reviewed	Probable C-mannosyltransferase DPY19L2 (EC 2.4.1.-) (Dpy-19-like protein 2) (Protein dpy-19 homolog 2)	DPY19L2 UNQ3127/PRO10284	Homo sapiens (Human)	758
		FHR1_HUMAN	Q03591	FHR1_HUMAN	reviewed	Complement factor H-related protein 1 (FHR-1) (H factor-like protein 1) (H-factor-like 1) (H36)	CFHR1 CFHL CFHL1 CFHL1P CFHR1P FHR1 HFL1 HFL2	Homo sapiens (Human)	330
		KV106_HUMAN	A0A0C4DH72	KV106_HUMAN	reviewed	Immunoglobulin kappa variable 1-6	IGKV1-6	Homo sapiens (Human)	117
		HPT_HUMAN	P00738	HPT_HUMAN	reviewed	Haptoglobin (Zonulin) [Cleaved into: Haptoglobin alpha chain; Haptoglobin beta chain]	HP	Homo sapiens (Human)	406
		IGHG4_HUMAN	P01861	IGHG4_HUMAN	reviewed	Immunoglobulin heavy constant gamma 4 (Ig gamma-4 chain C region)	IGHG4	Homo sapiens (Human)	327
		HV374_HUMAN	A0A0B4J1X5	HV374_HUMAN	reviewed	Immunoglobulin heavy variable 3-74	IGHV3-74	Homo sapiens (Human)	117
		CO9_HUMAN	P02748	CO9_HUMAN	reviewed	Complement component C9 [Cleaved into: Complement component C9a; Complement component C9b]	C9	Homo sapiens (Human)	559
		CO4B_HUMAN	P0C0L5	CO4B_HUMAN	reviewed	Complement C4-B (Basic complement C4) (C3 and PZP-like alpha-2-macroglobulin domain-containing protein 3) [Cleaved into: Complement C4 beta chain; Complement C4-B alpha chain; C4a anaphylatoxin; C4b-B; C4d-B; Complement C4 gamma chain]	C4B CO4 CPAMD3; C4B_2	Homo sapiens (Human)	1744
		GPX3_HUMAN	P22352	GPX3_HUMAN	reviewed	Glutathione peroxidase 3 (GPx-3) (GSHPx-3) (EC 1.11.1.9) (Extracellular glutathione peroxidase) (Plasma glutathione peroxidase) (GPx-P) (GSHPx-P)	GPX3 GPXP	Homo sapiens (Human)	226
		FCGBP_HUMAN	Q9Y6R7	FCGBP_HUMAN	reviewed	IgGFc-binding protein (Fcgamma-binding protein antigen) (FcgammaBP)	FCGBP	Homo sapiens (Human)	5405
		FHR3_HUMAN	Q02985	FHR3_HUMAN	reviewed	Complement factor H-related protein 3 (FHR-3) (DOWN16) (H factor-like protein 3)	CFHR3 CFHL3 FHR3	Homo sapiens (Human)	330
		S10A9_HUMAN	P06702	S10A9_HUMAN	reviewed	Protein S100-A9 (Calgranulin-B) (Calprotectin L1H subunit) (Leukocyte L1 complex heavy chain) (Migration inhibitory factor-related protein 14) (MRP-14) (p14) (S100 calcium-binding protein A9)	S100A9 CAGB CFAG MRP14	Homo sapiens (Human)	114
		K1C9_HUMAN	P35527	K1C9_HUMAN	reviewed	Keratin, type I cytoskeletal 9 (Cytokeratin-9) (CK-9) (Keratin-9) (K9)	KRT9	Homo sapiens (Human)	623
		PROF1_HUMAN	P07737	PROF1_HUMAN	reviewed	Profilin-1 (Epididymis tissue protein Li 184a) (Profilin I)	PFN1	Homo sapiens (Human)	140
		F13B_HUMAN	P05160	F13B_HUMAN	reviewed	Coagulation factor XIII B chain (Fibrin-stabilizing factor B subunit) (Protein-glutamine gamma-glutamyltransferase B chain) (Transglutaminase B chain)	F13B	Homo sapiens (Human)	661
		KV108_HUMAN	A0A0C4DH67	KV108_HUMAN	reviewed	Immunoglobulin kappa variable 1-8	IGKV1-8	Homo sapiens (Human)	115
		SAA4_HUMAN	P35542	SAA4_HUMAN	reviewed	Serum amyloid A-4 protein (Constitutively expressed serum amyloid A protein) (C-SAA)	SAA4 CSAA	Homo sapiens (Human)	130
		FCN3_HUMAN	O75636	FCN3_HUMAN	reviewed	Ficolin-3 (Collagen/fibrinogen domain-containing lectin 3 p35) (Collagen/fibrinogen domain-containing protein 3) (Hakata antigen)	FCN3 FCNH HAKA1	Homo sapiens (Human)	299
		K2C78_HUMAN	Q8N1N4	K2C78_HUMAN	reviewed	Keratin, type II cytoskeletal 78 (Cytokeratin-78) (CK-78) (Keratin-5b) (Keratin-78) (K78) (Type-II keratin Kb40)	KRT78 K5B KB40	Homo sapiens (Human)	520
		APOC2_HUMAN	P02655	APOC2_HUMAN	reviewed	Apolipoprotein C-II (Apo-CII) (ApoC-II) (Apolipoprotein C2) [Cleaved into: Proapolipoprotein C-II (ProapoC-II)]	APOC2 APC2	Homo sapiens (Human)	101
		LV223_HUMAN	P01705	LV223_HUMAN	reviewed	Immunoglobulin lambda variable 2-23 (Ig lambda chain V-II region NEI)	IGLV2-23	Homo sapiens (Human)	113
		KAIN_HUMAN	P29622	KAIN_HUMAN	reviewed	Kallistatin (Kallikrein inhibitor) (Peptidase inhibitor 4) (PI-4) (Serpin A4)	SERPINA4 KST PI4	Homo sapiens (Human)	427
		K2C5_HUMAN	P13647	K2C5_HUMAN	reviewed	Keratin, type II cytoskeletal 5 (58 kDa cytokeratin) (Cytokeratin-5) (CK-5) (Keratin-5) (K5) (Type-II keratin Kb5)	KRT5	Homo sapiens (Human)	590
		S10A8_HUMAN	P05109	S10A8_HUMAN	reviewed	Protein S100-A8 (Calgranulin-A) (Calprotectin L1L subunit) (Cystic fibrosis antigen) (CFAG) (Leukocyte L1 complex light chain) (Migration inhibitory factor-related protein 8) (MRP-8) (p8) (S100 calcium-binding protein A8) (Urinary stone protein band A)	S100A8 CAGA CFAG MRP8	Homo sapiens (Human)	93
		IGG1_HUMAN	P0DOX5	IGG1_HUMAN	reviewed	Immunoglobulin gamma-1 heavy chain (Immunoglobulin gamma-1 heavy chain NIE)		Homo sapiens (Human)	449
		PLF4_HUMAN	P02776	PLF4_HUMAN	reviewed	Platelet factor 4 (PF-4) (C-X-C motif chemokine 4) (Iroplact) (Oncostatin-A) [Cleaved into: Platelet factor 4, short form (Endothelial cell growth inhibitor)]	PF4 CXCL4 SCYB4	Homo sapiens (Human)	101
		HV428_HUMAN	A0A0C4DH34	HV428_HUMAN	reviewed	Immunoglobulin heavy variable 4-28	IGHV4-28	Homo sapiens (Human)	117
		PTGDS_HUMAN	P41222	PTGDS_HUMAN	reviewed	Prostaglandin-H2 D-isomerase (EC 5.3.99.2) (Beta-trace protein) (Cerebrin-28) (Glutathione-independent PGD synthase) (Lipocalin-type prostaglandin-D synthase) (L-PGDS) (Prostaglandin-D2 synthase) (PGD2 synthase) (PGDS) (PGDS2)	PTGDS PDS	Homo sapiens (Human)	190
		KVD33_HUMAN	P01593	KVD33_HUMAN	reviewed	Immunoglobulin kappa variable 1D-33 (Ig kappa chain V-I region AG) (Ig kappa chain V-I region Bi) (Ig kappa chain V-I region Lay) (Ig kappa chain V-I region Ni) (Ig kappa chain V-I region Rei) (Ig kappa chain V-I region Roy) (Ig kappa chain V-I region Scw) (Ig kappa chain V-I region WAT)	IGKV1D-33	Homo sapiens (Human)	117
		DEF1_HUMAN	P59665	DEF1_HUMAN	reviewed	Neutrophil defensin 1 (Defensin, alpha 1) (HNP-1) (HP-1) (HP1) [Cleaved into: HP 1-56; Neutrophil defensin 2 (HNP-2) (HP-2) (HP2)]	DEFA1 DEF1 DEFA2 MRS; DEFA1B	Homo sapiens (Human)	94
		CRIS3_HUMAN	P54108	CRIS3_HUMAN	reviewed	Cysteine-rich secretory protein 3 (CRISP-3) (Specific granule protein of 28 kDa) (SGP28)	CRISP3	Homo sapiens (Human)	245
		CO6_HUMAN	P13671	CO6_HUMAN	reviewed	Complement component C6	C6	Homo sapiens (Human)	934
		LV657_HUMAN	P01721	LV657_HUMAN	reviewed	Immunoglobulin lambda variable 6-57 (Ig lambda chain V-VI region AR) (Ig lambda chain V-VI region EB4) (Ig lambda chain V-VI region NIG-48) (Ig lambda chain V-VI region SUT) (Ig lambda chain V-VI region WLT)	IGLV6-57	Homo sapiens (Human)	117
		SRBS1_HUMAN	Q9BX66	SRBS1_HUMAN	reviewed	Sorbin and SH3 domain-containing protein 1 (Ponsin) (SH3 domain protein 5) (SH3P12) (c-Cbl-associated protein) (CAP)	SORBS1 KIAA0894 KIAA1296 SH3D5	Homo sapiens (Human)	1292
		PGRP2_HUMAN	Q96PD5	PGRP2_HUMAN	reviewed	N-acetylmuramoyl-L-alanine amidase (EC 3.5.1.28) (Peptidoglycan recognition protein 2) (Peptidoglycan recognition protein long) (PGRP-L)	PGLYRP2 PGLYRPL PGRPL UNQ3103/PRO10102	Homo sapiens (Human)	576
		HV313_HUMAN	P01766	HV313_HUMAN	reviewed	Immunoglobulin heavy variable 3-13 (Ig heavy chain V-III region BRO)	IGHV3-13	Homo sapiens (Human)	116
		HGFL_HUMAN	P26927	HGFL_HUMAN	reviewed	Hepatocyte growth factor-like protein (Macrophage stimulatory protein) (Macrophage-stimulating protein) (MSP) [Cleaved into: Hepatocyte growth factor-like protein alpha chain; Hepatocyte growth factor-like protein beta chain]	MST1 D3F15S2 DNF15S2 HGFL	Homo sapiens (Human)	711
		LV310_HUMAN	A0A075B6K4	LV310_HUMAN	reviewed	Immunoglobulin lambda variable 3-10	IGLV3-10	Homo sapiens (Human)	115
		HV551_HUMAN	A0A0C4DH38	HV551_HUMAN	reviewed	Immunoglobulin heavy variable 5-51	IGHV5-51	Homo sapiens (Human)	117
		LYSC_HUMAN	P61626	LYSC_HUMAN	reviewed	Lysozyme C (EC 3.2.1.17) (1,4-beta-N-acetylmuramidase C)	LYZ LZM	Homo sapiens (Human)	148
		CD44_HUMAN	P16070	CD44_HUMAN	reviewed	CD44 antigen (CDw44) (Epican) (Extracellular matrix receptor III) (ECMR-III) (GP90 lymphocyte homing/adhesion receptor) (HUTCH-I) (Heparan sulfate proteoglycan) (Hermes antigen) (Hyaluronate receptor) (Phagocytic glycoprotein 1) (PGP-1) (Phagocytic glycoprotein I) (PGP-I) (CD antigen CD44)	CD44 LHR MDU2 MDU3 MIC4	Homo sapiens (Human)	742
		KCNH5_HUMAN	Q8NCM2	KCNH5_HUMAN	reviewed	Potassium voltage-gated channel subfamily H member 5 (Ether-a-go-go potassium channel 2) (hEAG2) (Voltage-gated potassium channel subunit Kv10.2)	KCNH5 EAG2	Homo sapiens (Human)	988
		CO5_HUMAN	P01031	CO5_HUMAN	reviewed	Complement C5 (C3 and PZP-like alpha-2-macroglobulin domain-containing protein 4) [Cleaved into: Complement C5 beta chain; Complement C5 alpha chain; C5a anaphylatoxin; Complement C5 alpha' chain]	C5 CPAMD4	Homo sapiens (Human)	1676
		HV372_HUMAN	A0A0B4J1Y9	HV372_HUMAN	reviewed	Immunoglobulin heavy variable 3-72	IGHV3-72	Homo sapiens (Human)	119
		LCE1C_HUMAN	Q5T751	LCE1C_HUMAN	reviewed	Late cornified envelope protein 1C (Late envelope protein 3)	LCE1C LEP3	Homo sapiens (Human)	118
		KV320_HUMAN	P01619	KV320_HUMAN	reviewed	Immunoglobulin kappa variable 3-20 (Ig kappa chain V-III region B6) (Ig kappa chain V-III region GOL) (Ig kappa chain V-III region HAH) (Ig kappa chain V-III region HIC) (Ig kappa chain V-III region IARC/BL41) (Ig kappa chain V-III region NG9) (Ig kappa chain V-III region SIE) (Ig kappa chain V-III region Ti) (Ig kappa chain V-III region WOL)	IGKV3-20	Homo sapiens (Human)	116
		LV39_HUMAN	A0A075B6K5	LV39_HUMAN	reviewed	Immunoglobulin lambda variable 3-9	IGLV3-9	Homo sapiens (Human)	115
		APOA4_HUMAN	P06727	APOA4_HUMAN	reviewed	Apolipoprotein A-IV (Apo-AIV) (ApoA-IV) (Apolipoprotein A4)	APOA4	Homo sapiens (Human)	396
		FINC_HUMAN	P02751	FINC_HUMAN	reviewed	Fibronectin (FN) (Cold-insoluble globulin) (CIG) [Cleaved into: Anastellin; Ugl-Y1; Ugl-Y2; Ugl-Y3]	FN1 FN	Homo sapiens (Human)	2477
		IBP4_HUMAN	P22692	IBP4_HUMAN	reviewed	Insulin-like growth factor-binding protein 4 (IBP-4) (IGF-binding protein 4) (IGFBP-4)	IGFBP4 IBP4	Homo sapiens (Human)	258
		CR2_HUMAN	P20023	CR2_HUMAN	reviewed	Complement receptor type 2 (Cr2) (Complement C3d receptor) (Epstein-Barr virus receptor) (EBV receptor) (CD antigen CD21)	CR2 C3DR	Homo sapiens (Human)	1033
		CO8G_HUMAN	P07360	CO8G_HUMAN	reviewed	Complement component C8 gamma chain	C8G	Homo sapiens (Human)	202
		APOC3_HUMAN	P02656	APOC3_HUMAN	reviewed	Apolipoprotein C-III (Apo-CIII) (ApoC-III) (Apolipoprotein C3)	APOC3	Homo sapiens (Human)	99
		KV105_HUMAN	P01602	KV105_HUMAN	reviewed	Immunoglobulin kappa variable 1-5 (Ig kappa chain V-I region CAR) (Ig kappa chain V-I region EU) (Ig kappa chain V-I region HK102) (Ig kappa chain V-I region Kue)	IGKV1-5	Homo sapiens (Human)	117
		VTNC_HUMAN	P04004	VTNC_HUMAN	reviewed	Vitronectin (VN) (S-protein) (Serum-spreading factor) (V75) [Cleaved into: Vitronectin V65 subunit; Vitronectin V10 subunit; Somatomedin-B]	VTN	Homo sapiens (Human)	478
		C1R_HUMAN	P00736	C1R_HUMAN	reviewed	Complement C1r subcomponent (EC 3.4.21.41) (Complement component 1 subcomponent r) [Cleaved into: Complement C1r subcomponent heavy chain; Complement C1r subcomponent light chain]	C1R	Homo sapiens (Human)	705
		AMBP_HUMAN	P02760	AMBP_HUMAN	reviewed	Protein AMBP [Cleaved into: Alpha-1-microglobulin (Protein HC) (Alpha-1 microglycoprotein) (Complex-forming glycoprotein heterogeneous in charge); Inter-alpha-trypsin inhibitor light chain (ITI-LC) (Bikunin) (EDC1) (HI-30) (Uronic-acid-rich protein); Trypstatin]	AMBP HCP ITIL	Homo sapiens (Human)	352
		KNG1_HUMAN	P01042	KNG1_HUMAN	reviewed	Kininogen-1 (Alpha-2-thiol proteinase inhibitor) (Fitzgerald factor) (High molecular weight kininogen) (HMWK) (Williams-Fitzgerald-Flaujeac factor) [Cleaved into: Kininogen-1 heavy chain; T-kinin (Ile-Ser-Bradykinin); Bradykinin (Kallidin I); Lysyl-bradykinin (Kallidin II); Kininogen-1 light chain; Low molecular weight growth-promoting factor]	KNG1 BDK KNG	Homo sapiens (Human)	644
		ADIPO_HUMAN	Q15848	ADIPO_HUMAN	reviewed	Adiponectin (30 kDa adipocyte complement-related protein) (Adipocyte complement-related 30 kDa protein) (ACRP30) (Adipocyte, C1q and collagen domain-containing protein) (Adipose most abundant gene transcript 1 protein) (apM-1) (Gelatin-binding protein)	ADIPOQ ACDC ACRP30 APM1 GBP28	Homo sapiens (Human)	244
		KV224_HUMAN	A0A0C4DH68	KV224_HUMAN	reviewed	Immunoglobulin kappa variable 2-24	IGKV2-24	Homo sapiens (Human)	120
		CO1A1_HUMAN	P02452	CO1A1_HUMAN	reviewed	Collagen alpha-1(I) chain (Alpha-1 type I collagen)	COL1A1	Homo sapiens (Human)	1464
		ZA2G_HUMAN	P25311	ZA2G_HUMAN	reviewed	Zinc-alpha-2-glycoprotein (Zn-alpha-2-GP) (Zn-alpha-2-glycoprotein)	AZGP1 ZAG ZNGP1	Homo sapiens (Human)	298
		IGLL5_HUMAN	B9A064	IGLL5_HUMAN	reviewed	Immunoglobulin lambda-like polypeptide 5 (G lambda-1) (Germline immunoglobulin lambda 1)	IGLL5	Homo sapiens (Human)	214
		PZP_HUMAN	P20742	PZP_HUMAN	reviewed	Pregnancy zone protein (C3 and PZP-like alpha-2-macroglobulin domain-containing protein 6)	PZP CPAMD6	Homo sapiens (Human)	1482
		APOB_HUMAN	P04114	APOB_HUMAN	reviewed	Apolipoprotein B-100 (Apo B-100) [Cleaved into: Apolipoprotein B-48 (Apo B-48)]	APOB	Homo sapiens (Human)	4563
		ZN141_HUMAN	Q15928	ZN141_HUMAN	reviewed	Zinc finger protein 141	ZNF141 D4S90	Homo sapiens (Human)	474
		MBL2_HUMAN	P11226	MBL2_HUMAN	reviewed	Mannose-binding protein C (MBP-C) (Collectin-1) (MBP1) (Mannan-binding protein) (Mannose-binding lectin)	MBL2 COLEC1 MBL	Homo sapiens (Human)	248
		FBLN3_HUMAN	Q12805	FBLN3_HUMAN	reviewed	EGF-containing fibulin-like extracellular matrix protein 1 (Extracellular protein S1-5) (Fibrillin-like protein) (Fibulin-3) (FIBL-3)	EFEMP1 FBLN3 FBNL	Homo sapiens (Human)	493
		HGFA_HUMAN	Q04756	HGFA_HUMAN	reviewed	Hepatocyte growth factor activator (HGF activator) (HGFA) (EC 3.4.21.-) [Cleaved into: Hepatocyte growth factor activator short chain; Hepatocyte growth factor activator long chain]	HGFAC	Homo sapiens (Human)	655
		SAMP_HUMAN	P02743	SAMP_HUMAN	reviewed	Serum amyloid P-component (SAP) (9.5S alpha-1-glycoprotein) [Cleaved into: Serum amyloid P-component(1-203)]	APCS PTX2	Homo sapiens (Human)	223
		HV309_HUMAN	P01782	HV309_HUMAN	reviewed	Immunoglobulin heavy variable 3-9 (Ig heavy chain V-III region DOB)	IGHV3-9	Homo sapiens (Human)	118
		CBG_HUMAN	P08185	CBG_HUMAN	reviewed	Corticosteroid-binding globulin (CBG) (Serpin A6) (Transcortin)	SERPINA6 CBG	Homo sapiens (Human)	405
		FHR2_HUMAN	P36980	FHR2_HUMAN	reviewed	Complement factor H-related protein 2 (FHR-2) (DDESK59) (H factor-like 3) (H factor-like protein 2)	CFHR2 CFHL2 FHR2 HFL3	Homo sapiens (Human)	270
		PGBM_HUMAN	P98160	PGBM_HUMAN	reviewed	Basement membrane-specific heparan sulfate proteoglycan core protein (HSPG) (Perlecan) (PLC) [Cleaved into: Endorepellin; LG3 peptide]	HSPG2	Homo sapiens (Human)	4391
		SGK1_HUMAN	O00141	SGK1_HUMAN	reviewed	Serine/threonine-protein kinase Sgk1 (EC 2.7.11.1) (Serum/glucocorticoid-regulated kinase 1)	SGK1 SGK	Homo sapiens (Human)	431
		FIBG_HUMAN	P02679	FIBG_HUMAN	reviewed	Fibrinogen gamma chain	FGG PRO2061	Homo sapiens (Human)	453
		KV113_HUMAN	P0DP09	KV113_HUMAN	reviewed	Immunoglobulin kappa variable 1-13	IGKV1-13	Homo sapiens (Human)	117
		ITIH4_HUMAN	Q14624	ITIH4_HUMAN	reviewed	Inter-alpha-trypsin inhibitor heavy chain H4 (ITI heavy chain H4) (ITI-HC4) (Inter-alpha-inhibitor heavy chain 4) (Inter-alpha-trypsin inhibitor family heavy chain-related protein) (IHRP) (Plasma kallikrein sensitive glycoprotein 120) (Gp120) (PK-120) [Cleaved into: 70 kDa inter-alpha-trypsin inhibitor heavy chain H4; 35 kDa inter-alpha-trypsin inhibitor heavy chain H4]	ITIH4 IHRP ITIHL1 PK120 PRO1851	Homo sapiens (Human)	930
		CERU_HUMAN	P00450	CERU_HUMAN	reviewed	Ceruloplasmin (EC 1.16.3.1) (Ferroxidase)	CP	Homo sapiens (Human)	1065
		ANXA2_HUMAN	P07355	ANXA2_HUMAN	reviewed	Annexin A2 (Annexin II) (Annexin-2) (Calpactin I heavy chain) (Calpactin-1 heavy chain) (Chromobindin-8) (Lipocortin II) (Placental anticoagulant protein IV) (PAP-IV) (Protein I) (p36)	ANXA2 ANX2 ANX2L4 CAL1H LPC2D	Homo sapiens (Human)	339
		LV147_HUMAN	P01700	LV147_HUMAN	reviewed	Immunoglobulin lambda variable 1-47 (Ig lambda chain V-I region HA) (Ig lambda chain V-I region WAH)	IGLV1-47	Homo sapiens (Human)	117
		PEDF_HUMAN	P36955	PEDF_HUMAN	reviewed	Pigment epithelium-derived factor (PEDF) (Cell proliferation-inducing gene 35 protein) (EPC-1) (Serpin F1)	SERPINF1 PEDF PIG35	Homo sapiens (Human)	418
		SAA2_HUMAN	P0DJI9	SAA2_HUMAN	reviewed	Serum amyloid A-2 protein (SAA2) [Cleaved into: Amyloid A2 protein (AA2)]	SAA2	Homo sapiens (Human)	122
		HV315_HUMAN	A0A0B4J1V0	HV315_HUMAN	reviewed	Immunoglobulin heavy variable 3-15	IGHV3-15	Homo sapiens (Human)	119
		CD5L_HUMAN	O43866	CD5L_HUMAN	reviewed	CD5 antigen-like (Apoptosis inhibitor expressed by macrophages) (hAIM) (CT-2) (IgM-associated peptide) (SP-alpha)	CD5L API6 UNQ203/PRO229	Homo sapiens (Human)	347
		TITIN_HUMAN	Q8WZ42	TITIN_HUMAN	reviewed	Titin (EC 2.7.11.1) (Connectin) (Rhabdomyosarcoma antigen MU-RMS-40.14)	TTN	Homo sapiens (Human)	34350
		IGHA1_HUMAN	P01876	IGHA1_HUMAN	reviewed	Immunoglobulin heavy constant alpha 1 (Ig alpha-1 chain C region) (Ig alpha-1 chain C region BUR) (Ig alpha-1 chain C region TRO)	IGHA1	Homo sapiens (Human)	353
		HEMO_HUMAN	P02790	HEMO_HUMAN	reviewed	Hemopexin (Beta-1B-glycoprotein)	HPX	Homo sapiens (Human)	462
		LV211_HUMAN	P01706	LV211_HUMAN	reviewed	Immunoglobulin lambda variable 2-11 (Ig gamma lambda chain V-II region DOT) (Ig lambda chain V-II region BOH) (Ig lambda chain V-II region BUR) (Ig lambda chain V-II region NIG-58) (Ig lambda chain V-II region TRO) (Ig lambda chain V-II region WIN)	IGLV2-11	Homo sapiens (Human)	119
		SRCRL_HUMAN	A1L4H1	SRCRL_HUMAN	reviewed	Soluble scavenger receptor cysteine-rich domain-containing protein SSC5D (Soluble scavenger protein with 5 SRCR domains) (SSc5D)	SSC5D	Homo sapiens (Human)	1573
		G3P_HUMAN	P04406	G3P_HUMAN	reviewed	Glyceraldehyde-3-phosphate dehydrogenase (GAPDH) (EC 1.2.1.12) (Peptidyl-cysteine S-nitrosylase GAPDH) (EC 2.6.99.-)	GAPDH GAPD CDABP0047 OK/SW-cl.12	Homo sapiens (Human)	335
		C163A_HUMAN	Q86VB7	C163A_HUMAN	reviewed	Scavenger receptor cysteine-rich type 1 protein M130 (Hemoglobin scavenger receptor) (CD antigen CD163) [Cleaved into: Soluble CD163 (sCD163)]	CD163 M130	Homo sapiens (Human)	1156
		RIC8B_HUMAN	Q9NVN3	RIC8B_HUMAN	reviewed	Synembryn-B (Brain synembryn) (hSyn) (Protein Ric-8B)	RIC8B	Homo sapiens (Human)	520
		DSG1_HUMAN	Q02413	DSG1_HUMAN	reviewed	Desmoglein-1 (Cadherin family member 4) (Desmosomal glycoprotein 1) (DG1) (DGI) (Pemphigus foliaceus antigen)	DSG1 CDHF4	Homo sapiens (Human)	1049
		PROS_HUMAN	P07225	PROS_HUMAN	reviewed	Vitamin K-dependent protein S	PROS1 PROS	Homo sapiens (Human)	676
		AACT_HUMAN	P01011	AACT_HUMAN	reviewed	Alpha-1-antichymotrypsin (ACT) (Cell growth-inhibiting gene 24/25 protein) (Serpin A3) [Cleaved into: Alpha-1-antichymotrypsin His-Pro-less]	SERPINA3 AACT GIG24 GIG25	Homo sapiens (Human)	423
		CO2_HUMAN	P06681	CO2_HUMAN	reviewed	Complement C2 (EC 3.4.21.43) (C3/C5 convertase) [Cleaved into: Complement C2b fragment; Complement C2a fragment]	C2	Homo sapiens (Human)	752
		A2MG_HUMAN	P01023	A2MG_HUMAN	reviewed	Alpha-2-macroglobulin (Alpha-2-M) (C3 and PZP-like alpha-2-macroglobulin domain-containing protein 5)	A2M CPAMD5 FWP007	Homo sapiens (Human)	1474
		FABP5_HUMAN	Q01469	FABP5_HUMAN	reviewed	Fatty acid-binding protein 5 (Epidermal-type fatty acid-binding protein) (E-FABP) (Fatty acid-binding protein, epidermal) (Psoriasis-associated fatty acid-binding protein homolog) (PA-FABP)	FABP5	Homo sapiens (Human)	135
		TTHY_HUMAN	P02766	TTHY_HUMAN	reviewed	Transthyretin (ATTR) (Prealbumin) (TBPA)	TTR PALB	Homo sapiens (Human)	147
		LYAM1_HUMAN	P14151	LYAM1_HUMAN	reviewed	L-selectin (CD62 antigen-like family member L) (Leukocyte adhesion molecule 1) (LAM-1) (Leukocyte surface antigen Leu-8) (Leukocyte-endothelial cell adhesion molecule 1) (LECAM1) (Lymph node homing receptor) (TQ1) (gp90-MEL) (CD antigen CD62L)	SELL LNHR LYAM1	Homo sapiens (Human)	372
		HV343_HUMAN	A0A0B4J1X8	HV343_HUMAN	reviewed	Immunoglobulin heavy variable 3-43	IGHV3-43	Homo sapiens (Human)	118
		C1QB_HUMAN	P02746	C1QB_HUMAN	reviewed	Complement C1q subcomponent subunit B	C1QB	Homo sapiens (Human)	253
		TETN_HUMAN	P05452	TETN_HUMAN	reviewed	Tetranectin (TN) (C-type lectin domain family 3 member B) (Plasminogen kringle 4-binding protein)	CLEC3B TNA	Homo sapiens (Human)	202
		C1QA_HUMAN	P02745	C1QA_HUMAN	reviewed	Complement C1q subcomponent subunit A	C1QA	Homo sapiens (Human)	245
		NADK_HUMAN	O95544	NADK_HUMAN	reviewed	NAD kinase (EC 2.7.1.23) (Poly(P)/ATP NAD kinase)	NADK	Homo sapiens (Human)	446
		MUCL1_HUMAN	Q96DR8	MUCL1_HUMAN	reviewed	Mucin-like protein 1 (Protein BS106) (Small breast epithelial mucin)	MUCL1 SBEM UNQ590/PRO1160	Homo sapiens (Human)	90
		ANT3_HUMAN	P01008	ANT3_HUMAN	reviewed	Antithrombin-III (ATIII) (Serpin C1)	SERPINC1 AT3 PRO0309	Homo sapiens (Human)	464
		CO1A2_HUMAN	P08123	CO1A2_HUMAN	reviewed	Collagen alpha-2(I) chain (Alpha-2 type I collagen)	COL1A2	Homo sapiens (Human)	1366
		KLKB1_HUMAN	P03952	KLKB1_HUMAN	reviewed	Plasma kallikrein (EC 3.4.21.34) (Fletcher factor) (Kininogenin) (Plasma prekallikrein) (PKK) [Cleaved into: Plasma kallikrein heavy chain; Plasma kallikrein light chain]	KLKB1 KLK3	Homo sapiens (Human)	638
		ATRN_HUMAN	O75882	ATRN_HUMAN	reviewed	Attractin (DPPT-L) (Mahogany homolog)	ATRN KIAA0548 MGCA	Homo sapiens (Human)	1429
		PROP_HUMAN	P27918	PROP_HUMAN	reviewed	Properdin (Complement factor P)	CFP PFC	Homo sapiens (Human)	469
		K1C10_HUMAN	P13645	K1C10_HUMAN	reviewed	Keratin, type I cytoskeletal 10 (Cytokeratin-10) (CK-10) (Keratin-10) (K10)	KRT10 KPP	Homo sapiens (Human)	584
		LV861_HUMAN	A0A075B6I0	LV861_HUMAN	reviewed	Immunoglobulin lambda variable 8-61	IGLV8-61	Homo sapiens (Human)	122
		ECM1_HUMAN	Q16610	ECM1_HUMAN	reviewed	Extracellular matrix protein 1 (Secretory component p85)	ECM1	Homo sapiens (Human)	540
		K1C17_HUMAN	Q04695	K1C17_HUMAN	reviewed	Keratin, type I cytoskeletal 17 (39.1) (Cytokeratin-17) (CK-17) (Keratin-17) (K17)	KRT17	Homo sapiens (Human)	432
		HV102_HUMAN	P23083	HV102_HUMAN	reviewed	Immunoglobulin heavy variable 1-2 (Ig heavy chain V-I region ND) (Ig heavy chain V-I region V35)	IGHV1-2	Homo sapiens (Human)	117
		DCD_HUMAN	P81605	DCD_HUMAN	reviewed	Dermcidin (EC 3.4.-.-) (Preproteolysin) [Cleaved into: Survival-promoting peptide; DCD-1]	DCD AIDD DSEP	Homo sapiens (Human)	110
		HV64D_HUMAN	A0A0J9YX35	HV64D_HUMAN	reviewed	Immunoglobulin heavy variable 3-64D	IGHV3-64D	Homo sapiens (Human)	117
		TRFE_HUMAN	P02787	TRFE_HUMAN	reviewed	Serotransferrin (Transferrin) (Beta-1 metal-binding globulin) (Siderophilin)	TF PRO1400	Homo sapiens (Human)	698
		CO8A_HUMAN	P07357	CO8A_HUMAN	reviewed	Complement component C8 alpha chain (Complement component 8 subunit alpha)	C8A	Homo sapiens (Human)	584
		IC1_HUMAN	P05155	IC1_HUMAN	reviewed	Plasma protease C1 inhibitor (C1 Inh) (C1Inh) (C1 esterase inhibitor) (C1-inhibiting factor) (Serpin G1)	SERPING1 C1IN C1NH	Homo sapiens (Human)	500
		KV228_HUMAN	A0A075B6P5	KV228_HUMAN	reviewed	Immunoglobulin kappa variable 2-28	IGKV2-28	Homo sapiens (Human)	120
		IGF2_HUMAN	P01344	IGF2_HUMAN	reviewed	Insulin-like growth factor II (IGF-II) (Somatomedin-A) (T3M-11-derived growth factor) [Cleaved into: Insulin-like growth factor II; Insulin-like growth factor II Ala-25 Del; Preptin]	IGF2 PP1446	Homo sapiens (Human)	180
		LV469_HUMAN	A0A075B6H9	LV469_HUMAN	reviewed	Immunoglobulin lambda variable 4-69	IGLV4-69	Homo sapiens (Human)	119
		A2AP_HUMAN	P08697	A2AP_HUMAN	reviewed	Alpha-2-antiplasmin (Alpha-2-AP) (Alpha-2-plasmin inhibitor) (Alpha-2-PI) (Serpin F2)	SERPINF2 AAP PLI	Homo sapiens (Human)	491
		K1C16_HUMAN	P08779	K1C16_HUMAN	reviewed	Keratin, type I cytoskeletal 16 (Cytokeratin-16) (CK-16) (Keratin-16) (K16)	KRT16 KRT16A	Homo sapiens (Human)	473
		ITIH2_HUMAN	P19823	ITIH2_HUMAN	reviewed	Inter-alpha-trypsin inhibitor heavy chain H2 (ITI heavy chain H2) (ITI-HC2) (Inter-alpha-inhibitor heavy chain 2) (Inter-alpha-trypsin inhibitor complex component II) (Serum-derived hyaluronan-associated protein) (SHAP)	ITIH2 IGHEP2	Homo sapiens (Human)	946
		FA12_HUMAN	P00748	FA12_HUMAN	reviewed	Coagulation factor XII (EC 3.4.21.38) (Hageman factor) (HAF) [Cleaved into: Coagulation factor XIIa heavy chain; Beta-factor XIIa part 1; Coagulation factor XIIa light chain (Beta-factor XIIa part 2)]	F12	Homo sapiens (Human)	615
		A1AG2_HUMAN	P19652	A1AG2_HUMAN	reviewed	Alpha-1-acid glycoprotein 2 (AGP 2) (Orosomucoid-2) (OMD 2)	ORM2 AGP2	Homo sapiens (Human)	201
		APOA2_HUMAN	P02652	APOA2_HUMAN	reviewed	Apolipoprotein A-II (Apo-AII) (ApoA-II) (Apolipoprotein A2) [Cleaved into: Proapolipoprotein A-II (ProapoA-II); Truncated apolipoprotein A-II (Apolipoprotein A-II(1-76))]	APOA2	Homo sapiens (Human)	100
		HV307_HUMAN	P01780	HV307_HUMAN	reviewed	Immunoglobulin heavy variable 3-7 (Ig heavy chain V-III region GAL) (Ig heavy chain V-III region GAR) (Ig heavy chain V-III region JON)	IGHV3-7	Homo sapiens (Human)	117
		IGK_HUMAN	P0DOX7	IGK_HUMAN	reviewed	Immunoglobulin kappa light chain (Immunoglobulin kappa light chain EU)		Homo sapiens (Human)	214
		FBLN1_HUMAN	P23142	FBLN1_HUMAN	reviewed	Fibulin-1 (FIBL-1)	FBLN1 PP213	Homo sapiens (Human)	703
		XP32_HUMAN	Q5T750	XP32_HUMAN	reviewed	Skin-specific protein 32	XP32 C1orf68	Homo sapiens (Human)	250
		KV401_HUMAN	P06312	KV401_HUMAN	reviewed	Immunoglobulin kappa variable 4-1 (Ig kappa chain V-IV region B17) (Ig kappa chain V-IV region JI) (Ig kappa chain V-IV region Len) (Ig kappa chain V-IV region STH)	IGKV4-1	Homo sapiens (Human)	121
		C1S_HUMAN	P09871	C1S_HUMAN	reviewed	Complement C1s subcomponent (EC 3.4.21.42) (C1 esterase) (Complement component 1 subcomponent s) [Cleaved into: Complement C1s subcomponent heavy chain; Complement C1s subcomponent light chain]	C1S	Homo sapiens (Human)	688
		K2C1_HUMAN	P04264	K2C1_HUMAN	reviewed	Keratin, type II cytoskeletal 1 (67 kDa cytokeratin) (Cytokeratin-1) (CK-1) (Hair alpha protein) (Keratin-1) (K1) (Type-II keratin Kb1)	KRT1 KRTA	Homo sapiens (Human)	644
		DHB8_HUMAN	Q92506	DHB8_HUMAN	reviewed	Estradiol 17-beta-dehydrogenase 8 (EC 1.1.1.62) (17-beta-hydroxysteroid dehydrogenase 8) (17-beta-HSD 8) (3-ketoacyl-[acyl-carrier-protein] reductase alpha subunit) (KAR alpha subunit) (3-oxoacyl-[acyl-carrier-protein] reductase) (EC 1.1.1.-) (Protein Ke6) (Ke-6) (Really interesting new gene 2 protein) (Short chain dehydrogenase/reductase family 30C member 1) (Testosterone 17-beta-dehydrogenase 8…	HSD17B8 FABGL HKE6 RING2 SDR30C1	Homo sapiens (Human)	261
		IGE_HUMAN	P0DOX4	IGE_HUMAN	reviewed	Immunoglobulin epsilon heavy chain (Immunoglobulin epsilon heavy chain ND)		Homo sapiens (Human)	547
		DESP_HUMAN	P15924	DESP_HUMAN	reviewed	Desmoplakin (DP) (250/210 kDa paraneoplastic pemphigus antigen)	DSP	Homo sapiens (Human)	2871
		APOL1_HUMAN	O14791	APOL1_HUMAN	reviewed	Apolipoprotein L1 (Apolipoprotein L) (Apo-L) (ApoL) (Apolipoprotein L-I) (ApoL-I)	APOL1 APOL	Homo sapiens (Human)	398
		HV146_HUMAN	P01743	HV146_HUMAN	reviewed	Immunoglobulin heavy variable 1-46 (Ig heavy chain V-I region DOT) (Ig heavy chain V-I region HG3) (Ig heavy chain V-I region Mot)	IGHV1-46	Homo sapiens (Human)	117
		LG3BP_HUMAN	Q08380	LG3BP_HUMAN	reviewed	Galectin-3-binding protein (Basement membrane autoantigen p105) (Lectin galactoside-binding soluble 3-binding protein) (Mac-2-binding protein) (MAC2BP) (Mac-2 BP) (Tumor-associated antigen 90K)	LGALS3BP M2BP	Homo sapiens (Human)	585
		CBPB2_HUMAN	Q96IY4	CBPB2_HUMAN	reviewed	Carboxypeptidase B2 (EC 3.4.17.20) (Carboxypeptidase U) (CPU) (Plasma carboxypeptidase B) (pCPB) (Thrombin-activable fibrinolysis inhibitor) (TAFI)	CPB2	Homo sapiens (Human)	423
		HV43D_HUMAN	P0DP04	HV43D_HUMAN	reviewed	Immunoglobulin heavy variable 3-43D	IGHV3-43D	Homo sapiens (Human)	118
		C4BPB_HUMAN	P20851	C4BPB_HUMAN	reviewed	C4b-binding protein beta chain	C4BPB	Homo sapiens (Human)	252
		PRG4_HUMAN	Q92954	PRG4_HUMAN	reviewed	Proteoglycan 4 (Lubricin) (Megakaryocyte-stimulating factor) (Superficial zone proteoglycan) [Cleaved into: Proteoglycan 4 C-terminal part]	PRG4 MSF SZP	Homo sapiens (Human)	1404
		IGD_HUMAN	P0DOX3	IGD_HUMAN	reviewed	Immunoglobulin delta heavy chain (Immunoglobulin delta heavy chain WAH)		Homo sapiens (Human)	512
		LV746_HUMAN	A0A075B6I9	LV746_HUMAN	reviewed	Immunoglobulin lambda variable 7-46	IGLV7-46	Homo sapiens (Human)	117
		SEPP1_HUMAN	P49908	SEPP1_HUMAN	reviewed	Selenoprotein P (SeP)	SELENOP SELP SEPP1	Homo sapiens (Human)	381
		A2GL_HUMAN	P02750	A2GL_HUMAN	reviewed	Leucine-rich alpha-2-glycoprotein (LRG)	LRG1 LRG	Homo sapiens (Human)	347
		IGJ_HUMAN	P01591	IGJ_HUMAN	reviewed	Immunoglobulin J chain (Joining chain of multimeric IgA and IgM)	JCHAIN IGCJ IGJ	Homo sapiens (Human)	159
		CO7_HUMAN	P10643	CO7_HUMAN	reviewed	Complement component C7	C7	Homo sapiens (Human)	843
		A1AG1_HUMAN	P02763	A1AG1_HUMAN	reviewed	Alpha-1-acid glycoprotein 1 (AGP 1) (Orosomucoid-1) (OMD 1)	ORM1 AGP1	Homo sapiens (Human)	201
		FIBB_HUMAN	P02675	FIBB_HUMAN	reviewed	Fibrinogen beta chain [Cleaved into: Fibrinopeptide B; Fibrinogen beta chain]	FGB	Homo sapiens (Human)	491
		HEP2_HUMAN	P05546	HEP2_HUMAN	reviewed	Heparin cofactor 2 (Heparin cofactor II) (HC-II) (Protease inhibitor leuserpin-2) (HLS2) (Serpin D1)	SERPIND1 HCF2	Homo sapiens (Human)	499
		IBP6_HUMAN	P24592	IBP6_HUMAN	reviewed	Insulin-like growth factor-binding protein 6 (IBP-6) (IGF-binding protein 6) (IGFBP-6)	IGFBP6 IBP6	Homo sapiens (Human)	240
		AFAM_HUMAN	P43652	AFAM_HUMAN	reviewed	Afamin (Alpha-albumin) (Alpha-Alb)	AFM ALB2 ALBA	Homo sapiens (Human)	599
		HV330_HUMAN	P01768	HV330_HUMAN	reviewed	Immunoglobulin heavy variable 3-30 (Ig heavy chain V-III region BUR) (Ig heavy chain V-III region CAM) (Ig heavy chain V-III region GA) (Ig heavy chain V-III region NIE)	IGHV3-30	Homo sapiens (Human)	117
		LAMP2_HUMAN	P13473	LAMP2_HUMAN	reviewed	Lysosome-associated membrane glycoprotein 2 (LAMP-2) (Lysosome-associated membrane protein 2) (CD107 antigen-like family member B) (LGP-96) (CD antigen CD107b)	LAMP2	Homo sapiens (Human)	410
		ITIH3_HUMAN	Q06033	ITIH3_HUMAN	reviewed	Inter-alpha-trypsin inhibitor heavy chain H3 (ITI heavy chain H3) (ITI-HC3) (Inter-alpha-inhibitor heavy chain 3) (Serum-derived hyaluronan-associated protein) (SHAP)	ITIH3	Homo sapiens (Human)	890
		CFAI_HUMAN	P05156	CFAI_HUMAN	reviewed	Complement factor I (EC 3.4.21.45) (C3B/C4B inactivator) [Cleaved into: Complement factor I heavy chain; Complement factor I light chain]	CFI IF	Homo sapiens (Human)	583
		HV108_HUMAN	P0DP01	HV108_HUMAN	reviewed	Immunoglobulin heavy variable 1-8	IGHV1-8	Homo sapiens (Human)	117
		FIBA_HUMAN	P02671	FIBA_HUMAN	reviewed	Fibrinogen alpha chain [Cleaved into: Fibrinopeptide A; Fibrinogen alpha chain]	FGA	Homo sapiens (Human)	866
		HV69D_HUMAN	A0A0B4J2H0	HV69D_HUMAN	reviewed	Immunoglobulin heavy variable 1-69D	IGHV1-69D	Homo sapiens (Human)	117
		THRB_HUMAN	P00734	THRB_HUMAN	reviewed	Prothrombin (EC 3.4.21.5) (Coagulation factor II) [Cleaved into: Activation peptide fragment 1; Activation peptide fragment 2; Thrombin light chain; Thrombin heavy chain]	F2	Homo sapiens (Human)	622
		PRP8_HUMAN	Q6P2Q9	PRP8_HUMAN	reviewed	Pre-mRNA-processing-splicing factor 8 (220 kDa U5 snRNP-specific protein) (PRP8 homolog) (Splicing factor Prp8) (p220)	PRPF8 PRPC8	Homo sapiens (Human)	2335
		FETUB_HUMAN	Q9UGM5	FETUB_HUMAN	reviewed	Fetuin-B (16G2) (Fetuin-like protein IRL685) (Gugu)	FETUB	Homo sapiens (Human)	382
		HV70D_HUMAN	A0A0C4DH43	HV70D_HUMAN	reviewed	Immunoglobulin heavy variable 2-70D	IGHV2-70D	Homo sapiens (Human)	119
NON-CRITICAL, HEALTHY	94	HV434_HUMAN	P06331	HV434_HUMAN	reviewed	Immunoglobulin heavy variable 4-34 (Ig heavy chain V-II region ARH-77)	IGHV4-34	Homo sapiens (Human)	123
		IGLC6_HUMAN	P0CF74	IGLC6_HUMAN	reviewed	Immunoglobulin lambda constant 6 (Ig lambda-6 chain C region)	IGLC6	Homo sapiens (Human)	106
		PSF3_HUMAN	Q9BRX5	PSF3_HUMAN	reviewed	DNA replication complex GINS protein PSF3 (GINS complex subunit 3)	GINS3 PSF3	Homo sapiens (Human)	216
		PF4V_HUMAN	P10720	PF4V_HUMAN	reviewed	Platelet factor 4 variant (C-X-C motif chemokine 4 variant) (CXCL4L1) (PF4alt) (PF4var1) [Cleaved into: Platelet factor 4 variant(4-74); Platelet factor 4 variant(5-74); Platelet factor 4 variant(6-74)]	PF4V1 CXCL4V1 SCYB4V1	Homo sapiens (Human)	104
		S10A7_HUMAN	P31151	S10A7_HUMAN	reviewed	Protein S100-A7 (Psoriasin) (S100 calcium-binding protein A7)	S100A7 PSOR1 S100A7C	Homo sapiens (Human)	101
		CYTA_HUMAN	P01040	CYTA_HUMAN	reviewed	Cystatin-A (Cystatin-AS) (Stefin-A) [Cleaved into: Cystatin-A, N-terminally processed]	CSTA STF1 STFA	Homo sapiens (Human)	98
		IBP5_HUMAN	P24593	IBP5_HUMAN	reviewed	Insulin-like growth factor-binding protein 5 (IBP-5) (IGF-binding protein 5) (IGFBP-5)	IGFBP5 IBP5	Homo sapiens (Human)	272
		LV545_HUMAN	A0A087WSX0	LV545_HUMAN	reviewed	Immunoglobulin lambda variable 5-45	IGLV5-45	Homo sapiens (Human)	123
		TYK2_HUMAN	P29597	TYK2_HUMAN	reviewed	Non-receptor tyrosine-protein kinase TYK2 (EC 2.7.10.2)	TYK2	Homo sapiens (Human)	1187
		LV218_HUMAN	A0A075B6J9	LV218_HUMAN	reviewed	Immunoglobulin lambda variable 2-18	IGLV2-18	Homo sapiens (Human)	118
		NKX22_HUMAN	O95096	NKX22_HUMAN	reviewed	Homeobox protein Nkx-2.2 (Homeobox protein NK-2 homolog B)	NKX2-2 NKX2.2 NKX2B	Homo sapiens (Human)	273
		LV949_HUMAN	A0A0B4J1Y8	LV949_HUMAN	reviewed	Immunoglobulin lambda variable 9-49	IGLV9-49	Homo sapiens (Human)	123
		NALD2_HUMAN	Q9Y3Q0	NALD2_HUMAN	reviewed	N-acetylated-alpha-linked acidic dipeptidase 2 (EC 3.4.17.21) (Glutamate carboxypeptidase III) (GCPIII) (N-acetylated-alpha-linked acidic dipeptidase II) (NAALADase II)	NAALAD2	Homo sapiens (Human)	740
		SG1D2_HUMAN	O95969	SG1D2_HUMAN	reviewed	Secretoglobin family 1D member 2 (Lipophilin-B)	SCGB1D2 LIPHB LPNB	Homo sapiens (Human)	90
		TRY6_HUMAN	Q8NHM4	TRY6_HUMAN	reviewed	Putative trypsin-6 (EC 3.4.21.4) (Serine protease 3 pseudogene 2) (Trypsinogen C)	PRSS3P2 T6 TRY6	Homo sapiens (Human)	247
		TGM3_HUMAN	Q08188	TGM3_HUMAN	reviewed	Protein-glutamine gamma-glutamyltransferase E (EC 2.3.2.13) (Transglutaminase E) (TG(E)) (TGE) (TGase E) (Transglutaminase-3) (TGase-3) [Cleaved into: Protein-glutamine gamma-glutamyltransferase E 50 kDa catalytic chain; Protein-glutamine gamma-glutamyltransferase E 27 kDa non-catalytic chain]	TGM3	Homo sapiens (Human)	693
		MST1L_HUMAN	Q2TV78	MST1L_HUMAN	reviewed	Putative macrophage stimulating 1-like protein (Brain rescue factor 1) (BRF-1) (Hepatocyte growth factor-like protein homolog)	MST1L D1F15S1A MST1P9 MSTP9	Homo sapiens (Human)	715
		KV230_HUMAN	P06310	KV230_HUMAN	reviewed	Immunoglobulin kappa variable 2-30 (Ig kappa chain V-II region RPMI 6410)	IGKV2-30	Homo sapiens (Human)	120
		IGHG1_HUMAN	P01857	IGHG1_HUMAN	reviewed	Immunoglobulin heavy constant gamma 1 (Ig gamma-1 chain C region) (Ig gamma-1 chain C region EU) (Ig gamma-1 chain C region KOL) (Ig gamma-1 chain C region NIE)	IGHG1	Homo sapiens (Human)	330
		KRA23_HUMAN	P0C7H8	KRA23_HUMAN	reviewed	Keratin-associated protein 2-3 (High sulfur keratin-associated protein 2.4) (Keratin-associated protein 2.3)	KRTAP2-3 KAP2.3 KRTAP2.3	Homo sapiens (Human)	128
		K2C73_HUMAN	Q86Y46	K2C73_HUMAN	reviewed	Keratin, type II cytoskeletal 73 (Cytokeratin-73) (CK-73) (Keratin-73) (K73) (Type II inner root sheath-specific keratin-K6irs3) (Type-II keratin Kb36)	KRT73 K6IRS3 KB36 KRT6IRS3	Homo sapiens (Human)	540
		FA9_HUMAN	P00740	FA9_HUMAN	reviewed	Coagulation factor IX (EC 3.4.21.22) (Christmas factor) (Plasma thromboplastin component) (PTC) [Cleaved into: Coagulation factor IXa light chain; Coagulation factor IXa heavy chain]	F9	Homo sapiens (Human)	461
		TT39C_HUMAN	Q8N584	TT39C_HUMAN	reviewed	Tetratricopeptide repeat protein 39C (TPR repeat protein 39C)	TTC39C C18orf17	Homo sapiens (Human)	583
		HSPB1_HUMAN	P04792	HSPB1_HUMAN	reviewed	Heat shock protein beta-1 (HspB1) (28 kDa heat shock protein) (Estrogen-regulated 24 kDa protein) (Heat shock 27 kDa protein) (HSP 27) (Stress-responsive protein 27) (SRP27)	HSPB1 HSP27 HSP28	Homo sapiens (Human)	205
		EPIPL_HUMAN	P58107	EPIPL_HUMAN	reviewed	Epiplakin (450 kDa epidermal antigen)	EPPK1 EPIPL	Homo sapiens (Human)	5088
		CALD1_HUMAN	Q05682	CALD1_HUMAN	reviewed	Caldesmon (CDM)	CALD1 CAD CDM	Homo sapiens (Human)	793
		GGCT_HUMAN	O75223	GGCT_HUMAN	reviewed	Gamma-glutamylcyclotransferase (EC 4.3.2.9) (Cytochrome c-releasing factor 21)	GGCT C7orf24 CRF21	Homo sapiens (Human)	188
		RPGF3_HUMAN	O95398	RPGF3_HUMAN	reviewed	Rap guanine nucleotide exchange factor 3 (Exchange factor directly activated by cAMP 1) (Exchange protein directly activated by cAMP 1) (EPAC 1) (Rap1 guanine-nucleotide-exchange factor directly activated by cAMP) (cAMP-regulated guanine nucleotide exchange factor I) (cAMP-GEFI)	RAPGEF3 CGEF1 EPAC EPAC1	Homo sapiens (Human)	923
		DMBT1_HUMAN	Q9UGM3	DMBT1_HUMAN	reviewed	Deleted in malignant brain tumors 1 protein (Glycoprotein 340) (Gp-340) (Hensin) (Salivary agglutinin) (SAG) (Surfactant pulmonary-associated D-binding protein)	DMBT1 GP340	Homo sapiens (Human)	2413
		LV214_HUMAN	P01704	LV214_HUMAN	reviewed	Immunoglobulin lambda variable 2-14 (Ig lambda chain V-II region NIG-84) (Ig lambda chain V-II region TOG) (Ig lambda chain V-II region VIL)	IGLV2-14	Homo sapiens (Human)	120
		PLOD1_HUMAN	Q02809	PLOD1_HUMAN	reviewed	Procollagen-lysine,2-oxoglutarate 5-dioxygenase 1 (EC 1.14.11.4) (Lysyl hydroxylase 1) (LH1)	PLOD1 LLH PLOD	Homo sapiens (Human)	727
		K121L_HUMAN	Q6NV74	CRCDL_HUMAN	reviewed	CRACD-like protein	CRACDL C2orf55 KIAA1211L	Homo sapiens (Human)	962
		CADH5_HUMAN	P33151	CADH5_HUMAN	reviewed	Cadherin-5 (7B4 antigen) (Vascular endothelial cadherin) (VE-cadherin) (CD antigen CD144)	CDH5	Homo sapiens (Human)	784
		LV460_HUMAN	A0A075B6I1	LV460_HUMAN	reviewed	Immunoglobulin lambda variable 4-60	IGLV4-60	Homo sapiens (Human)	120
		ALS_HUMAN	P35858	ALS_HUMAN	reviewed	Insulin-like growth factor-binding protein complex acid labile subunit (ALS)	IGFALS ALS	Homo sapiens (Human)	605
		ABCC8_HUMAN	Q09428	ABCC8_HUMAN	reviewed	ATP-binding cassette sub-family C member 8 (Sulfonylurea receptor 1)	ABCC8 HRINS SUR SUR1	Homo sapiens (Human)	1581
		KV116_HUMAN	P04430	KV116_HUMAN	reviewed	Immunoglobulin kappa variable 1-16 (Ig kappa chain V-I region BAN)	IGKV1-16	Homo sapiens (Human)	117
		AXDN1_HUMAN	Q5T1B0	AXDN1_HUMAN	reviewed	Axonemal dynein light chain domain-containing protein 1	AXDND1 C1orf125	Homo sapiens (Human)	1012
		BD1L1_HUMAN	Q8NFC6	BD1L1_HUMAN	reviewed	Biorientation of chromosomes in cell division protein 1-like 1	BOD1L1 BOD1L FAM44A KIAA1327	Homo sapiens (Human)	3051
		FBN1_HUMAN	P35555	FBN1_HUMAN	reviewed	Fibrillin-1 [Cleaved into: Asprosin]	FBN1 FBN	Homo sapiens (Human)	2871
		VWA3A_HUMAN	A6NCI4	VWA3A_HUMAN	reviewed	von Willebrand factor A domain-containing protein 3A	VWA3A	Homo sapiens (Human)	1184
		CALL5_HUMAN	Q9NZT1	CALL5_HUMAN	reviewed	Calmodulin-like protein 5 (Calmodulin-like skin protein)	CALML5 CLSP	Homo sapiens (Human)	146
		RAI1_HUMAN	Q7Z5J4	RAI1_HUMAN	reviewed	Retinoic acid-induced protein 1	RAI1 KIAA1820	Homo sapiens (Human)	1906
		TIGD6_HUMAN	Q17RP2	TIGD6_HUMAN	reviewed	Tigger transposable element-derived protein 6	TIGD6	Homo sapiens (Human)	521
		KPRP_HUMAN	Q5T749	KPRP_HUMAN	reviewed	Keratinocyte proline-rich protein (hKPRP)	KPRP C1orf45	Homo sapiens (Human)	579
		FANCA_HUMAN	O15360	FANCA_HUMAN	reviewed	Fanconi anemia group A protein (Protein FACA)	FANCA FAA FACA FANCH	Homo sapiens (Human)	1455
		K2C6C_HUMAN	P48668	K2C6C_HUMAN	reviewed	Keratin, type II cytoskeletal 6C (Cytokeratin-6C) (CK-6C) (Cytokeratin-6E) (CK-6E) (Keratin K6h) (Keratin-6C) (K6C) (Type-II keratin Kb12)	KRT6C KRT6E	Homo sapiens (Human)	564
		PSME4_HUMAN	Q14997	PSME4_HUMAN	reviewed	Proteasome activator complex subunit 4 (Proteasome activator PA200)	PSME4 KIAA0077	Homo sapiens (Human)	1843
		LV140_HUMAN	P01703	LV140_HUMAN	reviewed	Immunoglobulin lambda variable 1-40 (Ig lambda chain V-I region NEWM)	IGLV1-40	Homo sapiens (Human)	118
		CILP1_HUMAN	O75339	CILP1_HUMAN	reviewed	Cartilage intermediate layer protein 1 (CILP-1) (Cartilage intermediate-layer protein) [Cleaved into: Cartilage intermediate layer protein 1 C1; Cartilage intermediate layer protein 1 C2]	CILP UNQ602/PRO1188	Homo sapiens (Human)	1184
		CALL3_HUMAN	P27482	CALL3_HUMAN	reviewed	Calmodulin-like protein 3 (CaM-like protein) (CLP) (Calmodulin-related protein NB-1)	CALML3	Homo sapiens (Human)	149
		LV208_HUMAN	P01709	LV208_HUMAN	reviewed	Immunoglobulin lambda variable 2-8 (Ig lambda chain V-II region BO) (Ig lambda chain V-II region MGC)	IGLV2-8	Homo sapiens (Human)	118
		MASP1_HUMAN	P48740	MASP1_HUMAN	reviewed	Mannan-binding lectin serine protease 1 (EC 3.4.21.-) (Complement factor MASP-3) (Complement-activating component of Ra-reactive factor) (Mannose-binding lectin-associated serine protease 1) (MASP-1) (Mannose-binding protein-associated serine protease) (Ra-reactive factor serine protease p100) (RaRF) (Serine protease 5) [Cleaved into: Mannan-binding lectin serine protease 1 heavy chain; Mannan-bi…	MASP1 CRARF CRARF1 PRSS5	Homo sapiens (Human)	699
		HV601_HUMAN	A0A0B4J1U7	HV601_HUMAN	reviewed	Immunoglobulin heavy variable 6-1	IGHV6-1	Homo sapiens (Human)	121
		KRA21_HUMAN	Q9BYU5	KRA21_HUMAN	reviewed	Keratin-associated protein 2-1 (High sulfur keratin-associated protein 2.1) (Keratin-associated protein 2.1)	KRTAP2-1 KAP2.1 KRTAP2.1A KRTAP2.1B	Homo sapiens (Human)	128
		SPR2G_HUMAN	Q9BYE4	SPR2G_HUMAN	reviewed	Small proline-rich protein 2G (SPR-2G)	SPRR2G	Homo sapiens (Human)	73
		K2C1B_HUMAN	Q7Z794	K2C1B_HUMAN	reviewed	Keratin, type II cytoskeletal 1b (Cytokeratin-1B) (CK-1B) (Keratin-77) (K77) (Type-II keratin Kb39)	KRT77 KRT1B	Homo sapiens (Human)	578
		KV112_HUMAN	A0A0C4DH73	KV112_HUMAN	reviewed	Immunoglobulin kappa variable 1-12	IGKV1-12	Homo sapiens (Human)	117
		TMPSD_HUMAN	Q9BYE2	TMPSD_HUMAN	reviewed	Transmembrane protease serine 13 (EC 3.4.21.-) (Membrane-type mosaic serine protease) (Mosaic serine protease)	TMPRSS13 MSP TMPRSS11	Homo sapiens (Human)	586
		CRERF_HUMAN	Q8IUR6	CRERF_HUMAN	reviewed	CREB3 regulatory factor (Luman recruitment factor) (LRF)	CREBRF C5orf41	Homo sapiens (Human)	639
		ANK2_HUMAN	Q01484	ANK2_HUMAN	reviewed	Ankyrin-2 (ANK-2) (Ankyrin-B) (Brain ankyrin) (Non-erythroid ankyrin)	ANK2 ANKB	Homo sapiens (Human)	3957
		DSC1_HUMAN	Q08554	DSC1_HUMAN	reviewed	Desmocollin-1 (Cadherin family member 1) (Desmosomal glycoprotein 2/3) (DG2/DG3)	DSC1 CDHF1	Homo sapiens (Human)	894
		PROK1_HUMAN	P58294	PROK1_HUMAN	reviewed	Prokineticin-1 (Endocrine-gland-derived vascular endothelial growth factor) (EG-VEGF) (Mambakine)	PROK1 UNQ600/PRO1186	Homo sapiens (Human)	105
		FCN2_HUMAN	Q15485	FCN2_HUMAN	reviewed	Ficolin-2 (37 kDa elastin-binding protein) (Collagen/fibrinogen domain-containing protein 2) (EBP-37) (Ficolin-B) (Ficolin-beta) (Hucolin) (L-ficolin) (Serum lectin p35)	FCN2 FCNL	Homo sapiens (Human)	313
		CRAC1_HUMAN	Q9NQ79	CRAC1_HUMAN	reviewed	Cartilage acidic protein 1 (68 kDa chondrocyte-expressed protein) (CEP-68) (ASPIC)	CRTAC1 ASPIC1 CEP68	Homo sapiens (Human)	661
		KVD28_HUMAN	P01615	KVD28_HUMAN	reviewed	Immunoglobulin kappa variable 2D-28 (Ig kappa chain V-II region FR) (Ig kappa chain V-II region GM607) (Ig kappa chain V-II region MIL) (Ig kappa chain V-II region TEW)	IGKV2D-28	Homo sapiens (Human)	120
		KVD21_HUMAN	A0A0A0MT36	KVD21_HUMAN	reviewed	Immunoglobulin kappa variable 6D-21	IGKV6D-21	Homo sapiens (Human)	114
		SOX5_HUMAN	P35711	SOX5_HUMAN	reviewed	Transcription factor SOX-5	SOX5	Homo sapiens (Human)	763
		MED30_HUMAN	Q96HR3	MED30_HUMAN	reviewed	Mediator of RNA polymerase II transcription subunit 30 (Mediator complex subunit 30) (TRAP/Mediator complex component TRAP25) (Thyroid hormone receptor-associated protein 6) (Thyroid hormone receptor-associated protein complex 25 kDa component) (Trap25)	MED30 THRAP6 TRAP25	Homo sapiens (Human)	178
		LV539_HUMAN	A0A0G2JS06	LV539_HUMAN	reviewed	Immunoglobulin lambda variable 5-39	IGLV5-39	Homo sapiens (Human)	123
		KR111_HUMAN	Q8IUC1	KR111_HUMAN	reviewed	Keratin-associated protein 11-1 (High sulfur keratin-associated protein 11.1)	KRTAP11-1 KAP11.1 KRTAP11.1	Homo sapiens (Human)	163
		IGM_HUMAN	P0DOX6	IGM_HUMAN	reviewed	Immunoglobulin mu heavy chain (Immunoglobulin mu heavy chain OU)		Homo sapiens (Human)	576
		HEPC_HUMAN	P81172	HEPC_HUMAN	reviewed	Hepcidin (Liver-expressed antimicrobial peptide 1) (LEAP-1) (Putative liver tumor regressor) (PLTR) [Cleaved into: Hepcidin-25 (Hepc25); Hepcidin-20 (Hepc20)]	HAMP HEPC LEAP1 UNQ487/PRO1003	Homo sapiens (Human)	84
		ENPP2_HUMAN	Q13822	ENPP2_HUMAN	reviewed	Ectonucleotide pyrophosphatase/phosphodiesterase family member 2 (E-NPP 2) (EC 3.1.4.39) (Autotaxin) (Extracellular lysophospholipase D) (LysoPLD)	ENPP2 ATX PDNP2	Homo sapiens (Human)	863
		KVD40_HUMAN	P01614	KVD40_HUMAN	reviewed	Immunoglobulin kappa variable 2D-40 (Ig kappa chain V-II region Cum)	IGKV2D-40	Homo sapiens (Human)	121
		CASPE_HUMAN	P31944	CASPE_HUMAN	reviewed	Caspase-14 (CASP-14) (EC 3.4.22.-) [Cleaved into: Caspase-14 subunit p17, mature form; Caspase-14 subunit p10, mature form; Caspase-14 subunit p20, intermediate form; Caspase-14 subunit p8, intermediate form]	CASP14	Homo sapiens (Human)	242
		IGF1_HUMAN	P05019	IGF1_HUMAN	reviewed	Insulin-like growth factor I (IGF-I) (Mechano growth factor) (MGF) (Somatomedin-C)	IGF1 IBP1	Homo sapiens (Human)	195
		RED1_HUMAN	P78563	RED1_HUMAN	reviewed	Double-stranded RNA-specific editase 1 (EC 3.5.4.37) (RNA-editing deaminase 1) (RNA-editing enzyme 1) (dsRNA adenosine deaminase)	ADARB1 ADAR2 DRADA2 RED1	Homo sapiens (Human)	741
		FA5_HUMAN	P12259	FA5_HUMAN	reviewed	Coagulation factor V (Activated protein C cofactor) (Proaccelerin, labile factor) [Cleaved into: Coagulation factor V heavy chain; Coagulation factor V light chain]	F5	Homo sapiens (Human)	2224
		HV373_HUMAN	A0A0B4J1V6	HV373_HUMAN	reviewed	Immunoglobulin heavy variable 3-73	IGHV3-73	Homo sapiens (Human)	119
		LV327_HUMAN	P01718	LV327_HUMAN	reviewed	Immunoglobulin lambda variable 3-27 (Ig lambda chain V-IV region Kern)	IGLV3-27	Homo sapiens (Human)	113
		IGLC7_HUMAN	A0M8Q6	IGLC7_HUMAN	reviewed	Immunoglobulin lambda constant 7 (Ig lambda-7 chain C region)	IGLC7	Homo sapiens (Human)	106
		PIP_HUMAN	P12273	PIP_HUMAN	reviewed	Prolactin-inducible protein (Gross cystic disease fluid protein 15) (GCDFP-15) (Prolactin-induced protein) (Secretory actin-binding protein) (SABP) (gp17)	PIP GCDFP15 GPIP4	Homo sapiens (Human)	146
		YIPF3_HUMAN	Q9GZM5	YIPF3_HUMAN	reviewed	Protein YIPF3 (Killer lineage protein 1) (Natural killer cell-specific antigen KLIP1) (YIP1 family member 3) [Cleaved into: Protein YIPF3, 36 kDa form III]	YIPF3 C6orf109 KLIP1	Homo sapiens (Human)	350
		BPTF_HUMAN	Q12830	BPTF_HUMAN	reviewed	Nucleosome-remodeling factor subunit BPTF (Bromodomain and PHD finger-containing transcription factor) (Fetal Alz-50 clone 1 protein) (Fetal Alzheimer antigen)	BPTF FAC1 FALZ	Homo sapiens (Human)	3046
		MCLN3_HUMAN	Q8TDD5	MCLN3_HUMAN	reviewed	Mucolipin-3 (Transient receptor potential channel mucolipin 3) (TRPML3)	MCOLN3	Homo sapiens (Human)	553
		OR5M8_HUMAN	Q8NGP6	OR5M8_HUMAN	reviewed	Olfactory receptor 5M8 (Olfactory receptor OR11-194)	OR5M8	Homo sapiens (Human)	311
		HV321_HUMAN	A0A0B4J1V1	HV321_HUMAN	reviewed	Immunoglobulin heavy variable 3-21	IGHV3-21	Homo sapiens (Human)	117
		SPR1B_HUMAN	P22528	SPR1B_HUMAN	reviewed	Cornifin-B (14.9 kDa pancornulin) (Small proline-rich protein IB) (SPR-IB)	SPRR1B	Homo sapiens (Human)	89
		PPR18_HUMAN	Q6NYC8	PPR18_HUMAN	reviewed	Phostensin (Protein phosphatase 1 F-actin cytoskeleton-targeting subunit) (Protein phosphatase 1 regulatory subunit 18)	PPP1R18 HKMT1098 KIAA1949	Homo sapiens (Human)	613
		APOC4_HUMAN	P55056	APOC4_HUMAN	reviewed	Apolipoprotein C-IV (Apo-CIV) (ApoC-IV) (Apolipoprotein C4)	APOC4	Homo sapiens (Human)	127
		HV226_HUMAN	A0A0B4J1V2	HV226_HUMAN	reviewed	Immunoglobulin heavy variable 2-26	IGHV2-26	Homo sapiens (Human)	119
		CARL1_HUMAN	Q5VZK9	CARL1_HUMAN	reviewed	F-actin-uncapping protein LRRC16A (CARMIL homolog) (Capping protein regulator and myosin 1 linker protein 1) (Capping protein, Arp2/3 and myosin-I linker homolog 1) (Capping protein, Arp2/3 and myosin-I linker protein 1) (Leucine-rich repeat-containing protein 16A)	CARMIL1 CARMIL LRRC16 LRRC16A	Homo sapiens (Human)	1371
		CDSN_HUMAN	Q15517	CDSN_HUMAN	reviewed	Corneodesmosin (S protein)	CDSN	Homo sapiens (Human)	529
CRITICAL, HEALTHY	9	KVD39_HUMAN	P04432	KVD39_HUMAN	reviewed	Immunoglobulin kappa variable 1D-39 (Ig kappa chain V-I region Daudi)	IGKV1D-39	Homo sapiens (Human)	117
		KVD30_HUMAN	A0A075B6S6	KVD30_HUMAN	reviewed	Immunoglobulin kappa variable 2D-30	IGKV2D-30	Homo sapiens (Human)	120
		HV5X1_HUMAN	A0A0J9YXX1	HV5X1_HUMAN	reviewed	Immunoglobulin heavy variable 5-10-1	IGHV5-10-1	Homo sapiens (Human)	117
		KV139_HUMAN	P01597	KV139_HUMAN	reviewed	Immunoglobulin kappa variable 1-39 (Ig kappa chain V-I region DEE) (Ig kappa chain V-I region Hau) (Ig kappa chain V-I region Mev) (Ig kappa chain V-I region OU) (Ig kappa chain V-I region Walker)	IGKV1-39	Homo sapiens (Human)	117
		BGH3_HUMAN	Q15582	BGH3_HUMAN	reviewed	Transforming growth factor-beta-induced protein ig-h3 (Beta ig-h3) (Kerato-epithelin) (RGD-containing collagen-associated protein) (RGD-CAP)	TGFBI BIGH3	Homo sapiens (Human)	683
		HV353_HUMAN	P01767	HV353_HUMAN	reviewed	Immunoglobulin heavy variable 3-53 (Ig heavy chain V-III region BUT)	IGHV3-53	Homo sapiens (Human)	116
		HV333_HUMAN	P01772	HV333_HUMAN	reviewed	Immunoglobulin heavy variable 3-33 (Ig heavy chain V-III region HIL) (Ig heavy chain V-III region KOL)	IGHV3-33	Homo sapiens (Human)	117
		KV621_HUMAN	A0A0C4DH24	KV621_HUMAN	reviewed	Immunoglobulin kappa variable 6-21	IGKV6-21	Homo sapiens (Human)	114
		ACOT9_HUMAN	Q9Y305	ACOT9_HUMAN	reviewed	Acyl-coenzyme A thioesterase 9, mitochondrial (Acyl-CoA thioesterase 9) (EC 3.1.2.-) (Acyl-CoA thioester hydrolase 9)	ACOT9 CGI-16	Homo sapiens (Human)	439
NON-CRITICAL, CRITICAL	59	HVC33_HUMAN	P0DP02	HVC33_HUMAN	reviewed	Immunoglobulin heavy variable 3-30-3	IGHV3-30-3	Homo sapiens (Human)	117
		S10AB_HUMAN	P31949	S10AB_HUMAN	reviewed	Protein S100-A11 (Calgizzarin) (Metastatic lymph node gene 70 protein) (MLN 70) (Protein S100-C) (S100 calcium-binding protein A11) [Cleaved into: Protein S100-A11, N-terminally processed]	S100A11 MLN70 S100C	Homo sapiens (Human)	105
		GIPC3_HUMAN	Q8TF64	GIPC3_HUMAN	reviewed	PDZ domain-containing protein GIPC3	GIPC3 C19orf64	Homo sapiens (Human)	312
		HV124_HUMAN	A0A0C4DH33	HV124_HUMAN	reviewed	Immunoglobulin heavy variable 1-24	IGHV1-24	Homo sapiens (Human)	117
		CAH1_HUMAN	P00915	CAH1_HUMAN	reviewed	Carbonic anhydrase 1 (EC 4.2.1.1) (Carbonate dehydratase I) (Carbonic anhydrase B) (CAB) (Carbonic anhydrase I) (CA-I)	CA1	Homo sapiens (Human)	261
		PPIA_HUMAN	P62937	PPIA_HUMAN	reviewed	Peptidyl-prolyl cis-trans isomerase A (PPIase A) (EC 5.2.1.8) (Cyclophilin A) (Cyclosporin A-binding protein) (Rotamase A) [Cleaved into: Peptidyl-prolyl cis-trans isomerase A, N-terminally processed]	PPIA CYPA	Homo sapiens (Human)	165
		BST1_HUMAN	Q10588	BST1_HUMAN	reviewed	ADP-ribosyl cyclase/cyclic ADP-ribose hydrolase 2 (EC 3.2.2.6) (ADP-ribosyl cyclase 2) (Bone marrow stromal antigen 1) (BST-1) (Cyclic ADP-ribose hydrolase 2) (cADPr hydrolase 2) (CD antigen CD157)	BST1	Homo sapiens (Human)	318
		ROA2_HUMAN	P22626	ROA2_HUMAN	reviewed	Heterogeneous nuclear ribonucleoproteins A2/B1 (hnRNP A2/B1)	HNRNPA2B1 HNRPA2B1	Homo sapiens (Human)	353
		KPYM_HUMAN	P14618	KPYM_HUMAN	reviewed	Pyruvate kinase PKM (EC 2.7.1.40) (Cytosolic thyroid hormone-binding protein) (CTHBP) (Opa-interacting protein 3) (OIP-3) (Pyruvate kinase 2/3) (Pyruvate kinase muscle isozyme) (Thyroid hormone-binding protein 1) (THBP1) (Tumor M2-PK) (p58)	PKM OIP3 PK2 PK3 PKM2	Homo sapiens (Human)	531
		IBP2_HUMAN	P18065	IBP2_HUMAN	reviewed	Insulin-like growth factor-binding protein 2 (IBP-2) (IGF-binding protein 2) (IGFBP-2)	IGFBP2 BP2 IBP2	Homo sapiens (Human)	325
		SEN34_HUMAN	Q9BSV6	SEN34_HUMAN	reviewed	tRNA-splicing endonuclease subunit Sen34 (EC 4.6.1.16) (Leukocyte receptor cluster member 5) (tRNA-intron endonuclease Sen34) (HsSen34)	TSEN34 LENG5 SEN34	Homo sapiens (Human)	310
		VCAM1_HUMAN	P19320	VCAM1_HUMAN	reviewed	Vascular cell adhesion protein 1 (V-CAM 1) (VCAM-1) (INCAM-100) (CD antigen CD106)	VCAM1	Homo sapiens (Human)	739
		IDH3A_HUMAN	P50213	IDH3A_HUMAN	reviewed	Isocitrate dehydrogenase [NAD] subunit alpha, mitochondrial (EC 1.1.1.41) (Isocitric dehydrogenase subunit alpha) (NAD(+)-specific ICDH subunit alpha)	IDH3A	Homo sapiens (Human)	366
		POTEE_HUMAN	Q6S8J3	POTEE_HUMAN	reviewed	POTE ankyrin domain family member E (ANKRD26-like family C member 1A) (Prostate, ovary, testis-expressed protein on chromosome 2) (POTE-2)	POTEE A26C1A POTE2	Homo sapiens (Human)	1075
		SAA1_HUMAN	P0DJI8	SAA1_HUMAN	reviewed	Serum amyloid A-1 protein (SAA) [Cleaved into: Amyloid protein A (Amyloid fibril protein AA); Serum amyloid protein A(2-104); Serum amyloid protein A(3-104); Serum amyloid protein A(2-103); Serum amyloid protein A(2-102); Serum amyloid protein A(4-101)]	SAA1	Homo sapiens (Human)	122
		SNED1_HUMAN	Q8TER0	SNED1_HUMAN	reviewed	Sushi, nidogen and EGF-like domain-containing protein 1 (Insulin-responsive sequence DNA-binding protein 1) (IRE-BP1)	SNED1	Homo sapiens (Human)	1413
		PERM_HUMAN	P05164	PERM_HUMAN	reviewed	Myeloperoxidase (MPO) (EC 1.11.2.2) [Cleaved into: Myeloperoxidase; 89 kDa myeloperoxidase; 84 kDa myeloperoxidase; Myeloperoxidase light chain; Myeloperoxidase heavy chain]	MPO	Homo sapiens (Human)	745
		SMC5_HUMAN	Q8IY18	SMC5_HUMAN	reviewed	Structural maintenance of chromosomes protein 5 (SMC protein 5) (SMC-5) (hSMC5)	SMC5 KIAA0594 SMC5L1	Homo sapiens (Human)	1101
		LV316_HUMAN	A0A075B6K0	LV316_HUMAN	reviewed	Immunoglobulin lambda variable 3-16	IGLV3-16	Homo sapiens (Human)	115
		COF2_HUMAN	Q9Y281	COF2_HUMAN	reviewed	Cofilin-2 (Cofilin, muscle isoform)	CFL2	Homo sapiens (Human)	166
		DMKN_HUMAN	Q6E0U4	DMKN_HUMAN	reviewed	Dermokine (Epidermis-specific secreted protein SK30/SK89)	DMKN UNQ729/PRO1411	Homo sapiens (Human)	476
		ADA2_HUMAN	Q9NZK5	ADA2_HUMAN	reviewed	Adenosine deaminase 2 (EC 3.5.4.4) (Cat eye syndrome critical region protein 1)	ADA2 ADGF CECR1 IDGFL	Homo sapiens (Human)	511
		MYH7_HUMAN	P12883	MYH7_HUMAN	reviewed	Myosin-7 (Myosin heavy chain 7) (Myosin heavy chain slow isoform) (MyHC-slow) (Myosin heavy chain, cardiac muscle beta isoform) (MyHC-beta)	MYH7 MYHCB	Homo sapiens (Human)	1935
		GGH_HUMAN	Q92820	GGH_HUMAN	reviewed	Gamma-glutamyl hydrolase (EC 3.4.19.9) (Conjugase) (GH) (Gamma-Glu-X carboxypeptidase)	GGH	Homo sapiens (Human)	318
		TRFL_HUMAN	P02788	TRFL_HUMAN	reviewed	Lactotransferrin (Lactoferrin) (EC 3.4.21.-) (Growth-inhibiting protein 12) (Talalactoferrin) [Cleaved into: Lactoferricin-H (Lfcin-H); Kaliocin-1; Lactoferroxin-A; Lactoferroxin-B; Lactoferroxin-C]	LTF GIG12 LF	Homo sapiens (Human)	710
		LBP_HUMAN	P18428	LBP_HUMAN	reviewed	Lipopolysaccharide-binding protein (LBP)	LBP	Homo sapiens (Human)	481
		UBP42_HUMAN	Q9H9J4	UBP42_HUMAN	reviewed	Ubiquitin carboxyl-terminal hydrolase 42 (EC 3.4.19.12) (Deubiquitinating enzyme 42) (Ubiquitin thioesterase 42) (Ubiquitin-specific-processing protease 42)	USP42	Homo sapiens (Human)	1324
		ALDOA_HUMAN	P04075	ALDOA_HUMAN	reviewed	Fructose-bisphosphate aldolase A (EC 4.1.2.13) (Lung cancer antigen NY-LU-1) (Muscle-type aldolase)	ALDOA ALDA	Homo sapiens (Human)	364
		EXD1_HUMAN	Q8NHP7	EXD1_HUMAN	reviewed	piRNA biogenesis protein EXD1 (Exonuclease 3'-5' domain-containing protein 1) (Exonuclease 3'-5' domain-like-containing protein 1) (Inactive exonuclease EXD1)	EXD1 EXDL1	Homo sapiens (Human)	514
		CH3L1_HUMAN	P36222	CH3L1_HUMAN	reviewed	Chitinase-3-like protein 1 (39 kDa synovial protein) (Cartilage glycoprotein 39) (CGP-39) (GP-39) (hCGP-39) (YKL-40)	CHI3L1	Homo sapiens (Human)	383
		ZPI_HUMAN	Q9UK55	ZPI_HUMAN	reviewed	Protein Z-dependent protease inhibitor (PZ-dependent protease inhibitor) (PZI) (Serpin A10)	SERPINA10 ZPI UNQ707/PRO1358	Homo sapiens (Human)	444
		H2A1_HUMAN	P0C0S8	H2A1_HUMAN	reviewed	Histone H2A type 1 (H2A.1) (Histone H2A/ptl)	H2AC11 H2AFP HIST1H2AG; H2AC13 H2AFC HIST1H2AI; H2AC15 H2AFD HIST1H2AK; H2AC16 H2AFI HIST1H2AL; H2AC17 H2AFN HIST1H2AM	Homo sapiens (Human)	130
		TIMP1_HUMAN	P01033	TIMP1_HUMAN	reviewed	Metalloproteinase inhibitor 1 (Erythroid-potentiating activity) (EPA) (Fibroblast collagenase inhibitor) (Collagenase inhibitor) (Tissue inhibitor of metalloproteinases 1) (TIMP-1)	TIMP1 CLGI TIMP	Homo sapiens (Human)	207
		TPM1_HUMAN	P09493	TPM1_HUMAN	reviewed	Tropomyosin alpha-1 chain (Alpha-tropomyosin) (Tropomyosin-1)	TPM1 C15orf13 TMSA	Homo sapiens (Human)	284
		SLPI_HUMAN	P03973	SLPI_HUMAN	reviewed	Antileukoproteinase (ALP) (BLPI) (HUSI-1) (Mucus proteinase inhibitor) (MPI) (Protease inhibitor WAP4) (Secretory leukocyte protease inhibitor) (Seminal proteinase inhibitor) (WAP four-disulfide core domain protein 4)	SLPI WAP4 WFDC4	Homo sapiens (Human)	132
		GRP78_HUMAN	P11021	BIP_HUMAN	reviewed	Endoplasmic reticulum chaperone BiP (EC 3.6.4.10) (78 kDa glucose-regulated protein) (GRP-78) (Binding-immunoglobulin protein) (BiP) (Heat shock protein 70 family protein 5) (HSP70 family protein 5) (Heat shock protein family A member 5) (Immunoglobulin heavy chain-binding protein)	HSPA5 GRP78	Homo sapiens (Human)	654
		K2C4_HUMAN	P19013	K2C4_HUMAN	reviewed	Keratin, type II cytoskeletal 4 (Cytokeratin-4) (CK-4) (Keratin-4) (K4) (Type-II keratin Kb4)	KRT4 CYK4	Homo sapiens (Human)	520
		CPN2_HUMAN	P22792	CPN2_HUMAN	reviewed	Carboxypeptidase N subunit 2 (Carboxypeptidase N 83 kDa chain) (Carboxypeptidase N large subunit) (Carboxypeptidase N polypeptide 2) (Carboxypeptidase N regulatory subunit)	CPN2 ACBP	Homo sapiens (Human)	545
		MYH9_HUMAN	P35579	MYH9_HUMAN	reviewed	Myosin-9 (Cellular myosin heavy chain, type A) (Myosin heavy chain 9) (Myosin heavy chain, non-muscle IIa) (Non-muscle myosin heavy chain A) (NMMHC-A) (Non-muscle myosin heavy chain IIa) (NMMHC II-a) (NMMHC-IIA)	MYH9	Homo sapiens (Human)	1960
		VIME_HUMAN	P08670	VIME_HUMAN	reviewed	Vimentin	VIM	Homo sapiens (Human)	466
		MACF1_HUMAN	Q9UPN3	MACF1_HUMAN	reviewed	Microtubule-actin cross-linking factor 1, isoforms 1/2/3/5 (620 kDa actin-binding protein) (ABP620) (Actin cross-linking family protein 7) (Macrophin-1) (Trabeculin-alpha)	MACF1 ABP620 ACF7 KIAA0465 KIAA1251	Homo sapiens (Human)	7388
		CBPN_HUMAN	P15169	CBPN_HUMAN	reviewed	Carboxypeptidase N catalytic chain (CPN) (EC 3.4.17.3) (Anaphylatoxin inactivator) (Arginine carboxypeptidase) (Carboxypeptidase N polypeptide 1) (Carboxypeptidase N small subunit) (Kininase-1) (Lysine carboxypeptidase) (Plasma carboxypeptidase B) (Serum carboxypeptidase N) (SCPN)	CPN1 ACBP	Homo sapiens (Human)	458
		COIA1_HUMAN	P39060	COIA1_HUMAN	reviewed	Collagen alpha-1(XVIII) chain [Cleaved into: Endostatin; Non-collagenous domain 1 (NC1)]	COL18A1	Homo sapiens (Human)	1754
		H2B1J_HUMAN	P06899	H2B1J_HUMAN	reviewed	Histone H2B type 1-J (Histone H2B.1) (Histone H2B.r) (H2B/r)	H2BC11 H2BFR HIST1H2BJ	Homo sapiens (Human)	126
		ENOA_HUMAN	P06733	ENOA_HUMAN	reviewed	Alpha-enolase (EC 4.2.1.11) (2-phospho-D-glycerate hydro-lyase) (C-myc promoter-binding protein) (Enolase 1) (MBP-1) (MPB-1) (Non-neural enolase) (NNE) (Phosphopyruvate hydratase) (Plasminogen-binding protein)	ENO1 ENO1L1 MBPB1 MPB1	Homo sapiens (Human)	434
		AMY1_HUMAN	P04745	AMY1A_HUMAN	reviewed	Alpha-amylase 1A (EC 3.2.1.1) (1,4-alpha-D-glucan glucanohydrolase 1) (Salivary alpha-amylase)	AMY1A AMY1	Homo sapiens (Human)	511
		EF1A3_HUMAN	Q5VTE0	EF1A3_HUMAN	reviewed	Putative elongation factor 1-alpha-like 3 (EF-1-alpha-like 3) (Eukaryotic elongation factor 1 A-like 3) (eEF1A-like 3) (Eukaryotic translation elongation factor 1 alpha-1 pseudogene 5)	EEF1A1P5 EEF1AL3	Homo sapiens (Human)	462
		VSIG4_HUMAN	Q9Y279	VSIG4_HUMAN	reviewed	V-set and immunoglobulin domain-containing protein 4 (Protein Z39Ig)	VSIG4 CRIg Z39IG UNQ317/PRO362	Homo sapiens (Human)	399
		COF1_HUMAN	P23528	COF1_HUMAN	reviewed	Cofilin-1 (18 kDa phosphoprotein) (p18) (Cofilin, non-muscle isoform)	CFL1 CFL	Homo sapiens (Human)	166
		OSTP_HUMAN	P10451	OSTP_HUMAN	reviewed	Osteopontin (Bone sialoprotein 1) (Nephropontin) (Secreted phosphoprotein 1) (SPP-1) (Urinary stone protein) (Uropontin)	SPP1 BNSP OPN PSEC0156	Homo sapiens (Human)	314
		CD59_HUMAN	P13987	CD59_HUMAN	reviewed	CD59 glycoprotein (1F5 antigen) (20 kDa homologous restriction factor) (HRF-20) (HRF20) (MAC-inhibitory protein) (MAC-IP) (MEM43 antigen) (Membrane attack complex inhibition factor) (MACIF) (Membrane inhibitor of reactive lysis) (MIRL) (Protectin) (CD antigen CD59)	CD59 MIC11 MIN1 MIN2 MIN3 MSK21	Homo sapiens (Human)	128
		ICAM1_HUMAN	P05362	ICAM1_HUMAN	reviewed	Intercellular adhesion molecule 1 (ICAM-1) (Major group rhinovirus receptor) (CD antigen CD54)	ICAM1	Homo sapiens (Human)	532
		ANXA6_HUMAN	P08133	ANXA6_HUMAN	reviewed	Annexin A6 (67 kDa calelectrin) (Annexin VI) (Annexin-6) (Calphobindin-II) (CPB-II) (Chromobindin-20) (Lipocortin VI) (Protein III) (p68) (p70)	ANXA6 ANX6	Homo sapiens (Human)	673
		MED24_HUMAN	O75448	MED24_HUMAN	reviewed	Mediator of RNA polymerase II transcription subunit 24 (Activator-recruited cofactor 100 kDa component) (ARC100) (Cofactor required for Sp1 transcriptional activation subunit 4) (CRSP complex subunit 4) (Mediator complex subunit 24) (Thyroid hormone receptor-associated protein 4) (Thyroid hormone receptor-associated protein complex 100 kDa component) (Trap100) (hTRAP100) (Vitamin D3 receptor-inte…	MED24 ARC100 CRSP4 DRIP100 KIAA0130 THRAP4 TRAP100	Homo sapiens (Human)	989
		H4_HUMAN	P62805	H4_HUMAN	reviewed	Histone H4	H4C1 H4/A H4FA HIST1H4A; H4C2 H4/I H4FI HIST1H4B; H4C3 H4/G H4FG HIST1H4C; H4C4 H4/B H4FB HIST1H4D; H4C5 H4/J H4FJ HIST1H4E; H4C6 H4/C H4FC HIST1H4F; H4C8 H4/H H4FH HIST1H4H; H4C9 H4/M H4FM HIST1H4I; H4C11 H4/E H4FE HIST1H4J; H4C12 H4/D H4FD HIST1H4K; H4C13 H4/K H4FK HIST1H4L; H4C14 H4/N H4F2 H4FN HIST2H4 HIST2H4A; H4C15 H4/O H4FO HIST2H4B; H4-16 HIST4H4	Homo sapiens (Human)	103
		H13_HUMAN	P16402	H13_HUMAN	reviewed	Histone H1.3 (Histone H1c) (Histone H1s-2)	H1-3 H1F3 HIST1H1D	Homo sapiens (Human)	221
		ACTG_HUMAN	P63261	ACTG_HUMAN	reviewed	Actin, cytoplasmic 2 (Gamma-actin) [Cleaved into: Actin, cytoplasmic 2, N-terminally processed]	ACTG1 ACTG	Homo sapiens (Human)	375
		CATD_HUMAN	P07339	CATD_HUMAN	reviewed	Cathepsin D (EC 3.4.23.5) [Cleaved into: Cathepsin D light chain; Cathepsin D heavy chain]	CTSD CPSD	Homo sapiens (Human)	412
		SODE_HUMAN	P08294	SODE_HUMAN	reviewed	Extracellular superoxide dismutase [Cu-Zn] (EC-SOD) (EC 1.15.1.1)	SOD3	Homo sapiens (Human)	240
HEALTHY	94	VEGFD_HUMAN	O43915	VEGFD_HUMAN	reviewed	Vascular endothelial growth factor D (VEGF-D) (c-Fos-induced growth factor) (FIGF)	VEGFD FIGF	Homo sapiens (Human)	354
		SIM17_HUMAN	P0DL12	SIM17_HUMAN	reviewed	Small integral membrane protein 17	SMIM17	Homo sapiens (Human)	118
		GG6L4_HUMAN	A6NEF3	GG6L4_HUMAN	reviewed	Golgin subfamily A member 6-like protein 4	GOLGA6L4	Homo sapiens (Human)	574
		GOGA3_HUMAN	Q08378	GOGA3_HUMAN	reviewed	Golgin subfamily A member 3 (Golgi complex-associated protein of 170 kDa) (GCP170) (Golgin-160)	GOLGA3	Homo sapiens (Human)	1498
		KRT81_HUMAN	Q14533	KRT81_HUMAN	reviewed	Keratin, type II cuticular Hb1 (Hair keratin K2.9) (Keratin, hair, basic, 1) (Keratin-81) (K81) (Metastatic lymph node 137 gene protein) (MLN 137) (Type II hair keratin Hb1) (Type-II keratin Kb21) (ghHKb1) (ghHb1)	KRT81 KRTHB1 MLN137	Homo sapiens (Human)	505
		MCIN_HUMAN	D6RGH6	MCIN_HUMAN	reviewed	Multicilin (Multiciliate differentiation and DNA synthesis-associated cell cycle protein) (McIdas protein) (Protein Idas)	MCIDAS IDAS MCI MCIN	Homo sapiens (Human)	385
		ANXA7_HUMAN	P20073	ANXA7_HUMAN	reviewed	Annexin A7 (Annexin VII) (Annexin-7) (Synexin)	ANXA7 ANX7 SNX OK/SW-cl.95	Homo sapiens (Human)	488
		MTCH1_HUMAN	Q9NZJ7	MTCH1_HUMAN	reviewed	Mitochondrial carrier homolog 1 (Presenilin-associated protein)	MTCH1 PSAP CGI-64 UNQ1871/PRO4314	Homo sapiens (Human)	389
		RBM25_HUMAN	P49756	RBM25_HUMAN	reviewed	RNA-binding protein 25 (Arg/Glu/Asp-rich protein of 120 kDa) (RED120) (Protein S164) (RNA-binding motif protein 25) (RNA-binding region-containing protein 7)	RBM25 RNPC7	Homo sapiens (Human)	843
		PGCA_HUMAN	P16112	PGCA_HUMAN	reviewed	Aggrecan core protein (Cartilage-specific proteoglycan core protein) (CSPCP) (Chondroitin sulfate proteoglycan core protein 1) (Chondroitin sulfate proteoglycan 1) [Cleaved into: Aggrecan core protein 2]	ACAN AGC1 CSPG1 MSK16	Homo sapiens (Human)	2530
		ZRAB3_HUMAN	Q5FWF4	ZRAB3_HUMAN	reviewed	DNA annealing helicase and endonuclease ZRANB3 (Annealing helicase 2) (AH2) (Zinc finger Ran-binding domain-containing protein 3) [Includes: DNA annealing helicase ZRANB3 (EC 3.6.4.-); Endonuclease ZRANB3 (EC 3.1.-.-)]	ZRANB3	Homo sapiens (Human)	1079
		STB5L_HUMAN	Q9Y2K9	STB5L_HUMAN	reviewed	Syntaxin-binding protein 5-like (Lethal(2) giant larvae protein homolog 4) (Tomosyn-2)	STXBP5L KIAA1006 LLGL4	Homo sapiens (Human)	1186
		CP2A6_HUMAN	P11509	CP2A6_HUMAN	reviewed	Cytochrome P450 2A6 (EC 1.14.13.-) (1,4-cineole 2-exo-monooxygenase) (CYPIIA6) (Coumarin 7-hydroxylase) (Cytochrome P450 IIA3) (Cytochrome P450(I))	CYP2A6 CYP2A3	Homo sapiens (Human)	494
		TTC17_HUMAN	Q96AE7	TTC17_HUMAN	reviewed	Tetratricopeptide repeat protein 17 (TPR repeat protein 17)	TTC17	Homo sapiens (Human)	1141
		WASH3_HUMAN	C4AMC7	WASH3_HUMAN	reviewed	Putative WAS protein family homolog 3 (Protein FAM39DP)	WASH3P FAM39DP	Homo sapiens (Human)	463
		SNAI2_HUMAN	O43623	SNAI2_HUMAN	reviewed	Zinc finger protein SNAI2 (Neural crest transcription factor Slug) (Protein snail homolog 2)	SNAI2 SLUG SLUGH	Homo sapiens (Human)	268
		PHLB1_HUMAN	Q86UU1	PHLB1_HUMAN	reviewed	Pleckstrin homology-like domain family B member 1 (Protein LL5-alpha)	PHLDB1 KIAA0638 LL5A DLNB07	Homo sapiens (Human)	1377
		ATS5_HUMAN	Q9UNA0	ATS5_HUMAN	reviewed	A disintegrin and metalloproteinase with thrombospondin motifs 5 (ADAM-TS 5) (ADAM-TS5) (ADAMTS-5) (EC 3.4.24.-) (A disintegrin and metalloproteinase with thrombospondin motifs 11) (ADAM-TS 11) (ADAMTS-11) (ADMP-2) (Aggrecanase-2)	ADAMTS5 ADAMTS11 ADMP2	Homo sapiens (Human)	930
		TAF5_HUMAN	Q15542	TAF5_HUMAN	reviewed	Transcription initiation factor TFIID subunit 5 (Transcription initiation factor TFIID 100 kDa subunit) (TAF(II)100) (TAFII-100) (TAFII100)	TAF5 TAF2D	Homo sapiens (Human)	800
		PP6R3_HUMAN	Q5H9R7	PP6R3_HUMAN	reviewed	Serine/threonine-protein phosphatase 6 regulatory subunit 3 (SAPS domain family member 3) (Sporulation-induced transcript 4-associated protein SAPL)	PPP6R3 C11orf23 KIAA1558 PP6R3 SAPL SAPS3	Homo sapiens (Human)	873
		PRP19_HUMAN	Q9UMS4	PRP19_HUMAN	reviewed	Pre-mRNA-processing factor 19 (EC 2.3.2.27) (Nuclear matrix protein 200) (PRP19/PSO4 homolog) (hPso4) (RING-type E3 ubiquitin transferase PRP19) (Senescence evasion factor)	PRPF19 NMP200 PRP19 SNEV	Homo sapiens (Human)	504
		OIT3_HUMAN	Q8WWZ8	OIT3_HUMAN	reviewed	Oncoprotein-induced transcript 3 protein (Liver-specific zona pellucida domain-containing protein)	OIT3 LZP UNQ826/PRO1753	Homo sapiens (Human)	545
		NCOA7_HUMAN	Q8NI08	NCOA7_HUMAN	reviewed	Nuclear receptor coactivator 7 (140 kDa estrogen receptor-associated protein) (Estrogen nuclear receptor coactivator 1)	NCOA7 ERAP140 ESNA1 Nbla00052 Nbla10993	Homo sapiens (Human)	942
		C2D2B_HUMAN	Q6DHV5	C2D2B_HUMAN	reviewed	Protein CC2D2B	CC2D2B C10orf130 C10orf131	Homo sapiens (Human)	1437
		PXDC2_HUMAN	Q6UX71	PXDC2_HUMAN	reviewed	Plexin domain-containing protein 2 (Tumor endothelial marker 7-related protein)	PLXDC2 TEM7R UNQ2514/PRO6003	Homo sapiens (Human)	529
		ASH1L_HUMAN	Q9NR48	ASH1L_HUMAN	reviewed	Histone-lysine N-methyltransferase ASH1L (EC 2.1.1.-) (EC 2.1.1.359) (ASH1-like protein) (huASH1) (Absent small and homeotic disks protein 1 homolog) (Lysine N-methyltransferase 2H)	ASH1L KIAA1420 KMT2H	Homo sapiens (Human)	2969
		HS3S6_HUMAN	Q96QI5	HS3S6_HUMAN	reviewed	Heparan sulfate glucosamine 3-O-sulfotransferase 6 (EC 2.8.2.23) (Heparan sulfate D-glucosaminyl 3-O-sulfotransferase 6) (3-OST-6) (Heparan sulfate 3-O-sulfotransferase 6) (h3-OST-6)	HS3ST6 HS3ST5	Homo sapiens (Human)	342
		SETX_HUMAN	Q7Z333	SETX_HUMAN	reviewed	Probable helicase senataxin (EC 3.6.4.-) (Amyotrophic lateral sclerosis 4 protein) (SEN1 homolog) (Senataxin)	SETX ALS4 KIAA0625 SCAR1	Homo sapiens (Human)	2677
		GRAP1_HUMAN	Q4V328	GRAP1_HUMAN	reviewed	GRIP1-associated protein 1 (GRASP-1) [Cleaved into: GRASP-1 C-terminal chain (30kDa C-terminus form)]	GRIPAP1 KIAA1167	Homo sapiens (Human)	841
		FHAD1_HUMAN	B1AJZ9	FHAD1_HUMAN	reviewed	Forkhead-associated domain-containing protein 1 (FHA domain-containing protein 1)	FHAD1 KIAA1937	Homo sapiens (Human)	1412
		KRT86_HUMAN	O43790	KRT86_HUMAN	reviewed	Keratin, type II cuticular Hb6 (Hair keratin K2.11) (Keratin-86) (K86) (Type II hair keratin Hb6) (Type-II keratin Kb26)	KRT86 KRTHB6	Homo sapiens (Human)	486
		TRRAP_HUMAN	Q9Y4A5	TRRAP_HUMAN	reviewed	Transformation/transcription domain-associated protein (350/400 kDa PCAF-associated factor) (PAF350/400) (STAF40) (Tra1 homolog)	TRRAP PAF400	Homo sapiens (Human)	3859
		POTEI_HUMAN	P0CG38	POTEI_HUMAN	reviewed	POTE ankyrin domain family member I	POTEI	Homo sapiens (Human)	1075
		ATF6B_HUMAN	Q99941	ATF6B_HUMAN	reviewed	Cyclic AMP-dependent transcription factor ATF-6 beta (cAMP-dependent transcription factor ATF-6 beta) (Activating transcription factor 6 beta) (ATF6-beta) (Protein G13) (cAMP response element-binding protein-related protein) (Creb-rp) (cAMP-responsive element-binding protein-like 1) [Cleaved into: Processed cyclic AMP-dependent transcription factor ATF-6 beta]	ATF6B CREBL1 G13	Homo sapiens (Human)	703
		NMD3_HUMAN	Q96D46	NMD3_HUMAN	reviewed	60S ribosomal export protein NMD3 (hNMD3)	NMD3 CGI-07	Homo sapiens (Human)	503
		MPRI_HUMAN	P11717	MPRI_HUMAN	reviewed	Cation-independent mannose-6-phosphate receptor (CI Man-6-P receptor) (CI-MPR) (M6PR) (300 kDa mannose 6-phosphate receptor) (MPR 300) (Insulin-like growth factor 2 receptor) (Insulin-like growth factor II receptor) (IGF-II receptor) (M6P/IGF2 receptor) (M6P/IGF2R) (CD antigen CD222)	IGF2R MPRI	Homo sapiens (Human)	2491
		ZGRF1_HUMAN	Q86YA3	ZGRF1_HUMAN	reviewed	Protein ZGRF1 (GRF-type zinc finger domain-containing protein 1)	ZGRF1 C4orf21	Homo sapiens (Human)	2104
		VINC_HUMAN	P18206	VINC_HUMAN	reviewed	Vinculin (Metavinculin) (MV)	VCL	Homo sapiens (Human)	1134
		RGPA2_HUMAN	Q2PPJ7	RGPA2_HUMAN	reviewed	Ral GTPase-activating protein subunit alpha-2 (250 kDa substrate of Akt) (AS250) (p220)	RALGAPA2 C20orf74 KIAA1272	Homo sapiens (Human)	1873
		SDHF2_HUMAN	Q9NX18	SDHF2_HUMAN	reviewed	Succinate dehydrogenase assembly factor 2, mitochondrial (SDH assembly factor 2) (SDHAF2)	SDHAF2 C11orf79 PGL2 SDH5	Homo sapiens (Human)	166
		FIGN_HUMAN	Q5HY92	FIGN_HUMAN	reviewed	Fidgetin	FIGN	Homo sapiens (Human)	759
		PKHD1_HUMAN	P08F94	PKHD1_HUMAN	reviewed	Fibrocystin (Polycystic kidney and hepatic disease 1 protein) (Polyductin) (Tigmin)	PKHD1 FCYT TIGM1	Homo sapiens (Human)	4074
		WFD12_HUMAN	Q8WWY7	WFD12_HUMAN	reviewed	WAP four-disulfide core domain protein 12 (Putative protease inhibitor WAP12) (Whey acidic protein 2)	WFDC12 C20orf122 WAP2 UNQ544/PRO844	Homo sapiens (Human)	111
		ITA11_HUMAN	Q9UKX5	ITA11_HUMAN	reviewed	Integrin alpha-11	ITGA11 MSTP018	Homo sapiens (Human)	1188
		GADL1_HUMAN	Q6ZQY3	GADL1_HUMAN	reviewed	Acidic amino acid decarboxylase GADL1 (Aspartate 1-decarboxylase) (ADC) (HuADC) (EC 4.1.1.11) (Cysteine sulfinic acid decarboxylase) (CSADC) (HuCSADC) (EC 4.1.1.29) (Glutamate decarboxylase-like protein 1)	GADL1	Homo sapiens (Human)	521
		CC178_HUMAN	Q5BJE1	CC178_HUMAN	reviewed	Coiled-coil domain-containing protein 178	CCDC178 C18orf34	Homo sapiens (Human)	867
		AT1A1_HUMAN	P05023	AT1A1_HUMAN	reviewed	Sodium/potassium-transporting ATPase subunit alpha-1 (Na(+)/K(+) ATPase alpha-1 subunit) (EC 7.2.2.13) (Sodium pump subunit alpha-1)	ATP1A1	Homo sapiens (Human)	1023
		A20A4_HUMAN	Q4UJ75	A20A4_HUMAN	reviewed	Putative ankyrin repeat domain-containing protein 20A4 (Ankyrin repeat domain-containing protein 20A4 pseudogene)	ANKRD20A4P ANKRD20A4	Homo sapiens (Human)	823
		KV240_HUMAN	A0A087WW87	KV240_HUMAN	reviewed	Immunoglobulin kappa variable 2-40	IGKV2-40	Homo sapiens (Human)	121
		GOGA7_HUMAN	Q7Z5G4	GOGA7_HUMAN	reviewed	Golgin subfamily A member 7 (Golgi complex-associated protein of 16 kDa)	GOLGA7 GCP16 HDCKB03P HSPC041	Homo sapiens (Human)	137
		FYCO1_HUMAN	Q9BQS8	FYCO1_HUMAN	reviewed	FYVE and coiled-coil domain-containing protein 1 (Zinc finger FYVE domain-containing protein 7)	FYCO1 ZFYVE7	Homo sapiens (Human)	1478
		PCOC1_HUMAN	Q15113	PCOC1_HUMAN	reviewed	Procollagen C-endopeptidase enhancer 1 (Procollagen COOH-terminal proteinase enhancer 1) (PCPE-1) (Procollagen C-proteinase enhancer 1) (Type 1 procollagen C-proteinase enhancer protein) (Type I procollagen COOH-terminal proteinase enhancer)	PCOLCE PCPE1	Homo sapiens (Human)	449
		PCSK9_HUMAN	Q8NBP7	PCSK9_HUMAN	reviewed	Proprotein convertase subtilisin/kexin type 9 (EC 3.4.21.-) (Neural apoptosis-regulated convertase 1) (NARC-1) (Proprotein convertase 9) (PC9) (Subtilisin/kexin-like protease PC9)	PCSK9 NARC1 PSEC0052	Homo sapiens (Human)	692
		PRDM9_HUMAN	Q9NQV7	PRDM9_HUMAN	reviewed	Histone-lysine N-methyltransferase PRDM9 (PR domain zinc finger protein 9) (PR domain-containing protein 9) (Protein-lysine N-methyltransferase PRDM9) (EC 2.1.1.-) ([histone H3]-lysine36 N-trimethyltransferase PRDM9) (EC 2.1.1.359) ([histone H3]-lysine4 N-trimethyltransferase PRDM9) (EC 2.1.1.354) ([histone H3]-lysine9 N-trimethyltransferase PRDM9) (EC 2.1.1.355) ([histone H4]-N-methyl-L-lysine20…	PRDM9 PFM6	Homo sapiens (Human)	894
		TPD53_HUMAN	Q16890	TPD53_HUMAN	reviewed	Tumor protein D53 (hD53) (Tumor protein D52-like 1)	TPD52L1	Homo sapiens (Human)	204
		IGHD_HUMAN	P01880	IGHD_HUMAN	reviewed	Immunoglobulin heavy constant delta (Ig delta chain C region) (Ig delta chain C region NIG-65) (Ig delta chain C region WAH)	IGHD	Homo sapiens (Human)	384
		MNS1_HUMAN	Q8NEH6	MNS1_HUMAN	reviewed	Meiosis-specific nuclear structural protein 1	MNS1	Homo sapiens (Human)	495
		IF4G2_HUMAN	P78344	IF4G2_HUMAN	reviewed	Eukaryotic translation initiation factor 4 gamma 2 (eIF-4-gamma 2) (eIF-4G 2) (eIF4G 2) (Death-associated protein 5) (DAP-5) (p97)	EIF4G2 DAP5 OK/SW-cl.75	Homo sapiens (Human)	907
		UBN1_HUMAN	Q9NPG3	UBN1_HUMAN	reviewed	Ubinuclein-1 (HIRA-binding protein) (Protein VT4) (Ubiquitously expressed nuclear protein)	UBN1	Homo sapiens (Human)	1134
		SPR1A_HUMAN	P35321	SPR1A_HUMAN	reviewed	Cornifin-A (19 kDa pancornulin) (SPRK) (Small proline-rich protein IA) (SPR-IA)	SPRR1A	Homo sapiens (Human)	89
		CCD34_HUMAN	Q96HJ3	CCD34_HUMAN	reviewed	Coiled-coil domain-containing protein 34 (Renal carcinoma antigen NY-REN-41)	CCDC34 RAMA3 L15	Homo sapiens (Human)	373
		KI16B_HUMAN	Q96L93	KI16B_HUMAN	reviewed	Kinesin-like protein KIF16B (Sorting nexin-23)	KIF16B C20orf23 KIAA1590 SNX23	Homo sapiens (Human)	1317
		FFAR2_HUMAN	O15552	FFAR2_HUMAN	reviewed	Free fatty acid receptor 2 (G-protein coupled receptor 43)	FFAR2 FFA2 GPCR43 GPR43	Homo sapiens (Human)	330
		SPTB2_HUMAN	Q01082	SPTB2_HUMAN	reviewed	Spectrin beta chain, non-erythrocytic 1 (Beta-II spectrin) (Fodrin beta chain) (Spectrin, non-erythroid beta chain 1)	SPTBN1 SPTB2	Homo sapiens (Human)	2364
		ARVC_HUMAN	O00192	ARVC_HUMAN	reviewed	Armadillo repeat protein deleted in velo-cardio-facial syndrome	ARVCF	Homo sapiens (Human)	962
		THAP4_HUMAN	Q8WY91	THAP4_HUMAN	reviewed	Peroxynitrite isomerase THAP4 (EC 5.99.-.-) (THAP domain-containing protein 4)	THAP4 CGI-36 PP238	Homo sapiens (Human)	577
		UBP4_HUMAN	Q13107	UBP4_HUMAN	reviewed	Ubiquitin carboxyl-terminal hydrolase 4 (EC 3.4.19.12) (Deubiquitinating enzyme 4) (Ubiquitin thioesterase 4) (Ubiquitin-specific-processing protease 4) (Ubiquitous nuclear protein homolog)	USP4 UNP UNPH	Homo sapiens (Human)	963
		RAG1_HUMAN	P15918	RAG1_HUMAN	reviewed	V(D)J recombination-activating protein 1 (RAG-1) (RING finger protein 74) [Includes: Endonuclease RAG1 (EC 3.1.-.-); E3 ubiquitin-protein ligase RAG1 (EC 2.3.2.27) (RING-type E3 ubiquitin transferase RAG1)]	RAG1 RNF74	Homo sapiens (Human)	1043
		F13A_HUMAN	P00488	F13A_HUMAN	reviewed	Coagulation factor XIII A chain (Coagulation factor XIIIa) (EC 2.3.2.13) (Protein-glutamine gamma-glutamyltransferase A chain) (Transglutaminase A chain)	F13A1 F13A	Homo sapiens (Human)	732
		ZDH17_HUMAN	Q8IUH5	ZDH17_HUMAN	reviewed	Palmitoyltransferase ZDHHC17 (EC 2.3.1.225) (Acyltransferase ZDHHC17) (EC 2.3.1.-) (DHHC domain-containing cysteine-rich protein 17) (DHHC17) (Huntingtin yeast partner H) (Huntingtin-interacting protein 14) (HIP-14) (Huntingtin-interacting protein 3) (HIP-3) (Huntingtin-interacting protein H) (Putative MAPK-activating protein PM11) (Putative NF-kappa-B-activating protein 205) (Zinc finger DHHC do…	ZDHHC17 HIP14 HIP3 HYPH KIAA0946 HSPC294	Homo sapiens (Human)	632
		PCF11_HUMAN	O94913	PCF11_HUMAN	reviewed	Pre-mRNA cleavage complex 2 protein Pcf11 (Pre-mRNA cleavage complex II protein Pcf11)	PCF11 KIAA0824	Homo sapiens (Human)	1555
		DGKA_HUMAN	P23743	DGKA_HUMAN	reviewed	Diacylglycerol kinase alpha (DAG kinase alpha) (EC 2.7.1.107) (80 kDa diacylglycerol kinase) (Diglyceride kinase alpha) (DGK-alpha)	DGKA DAGK DAGK1	Homo sapiens (Human)	735
		CDKL1_HUMAN	Q00532	CDKL1_HUMAN	reviewed	Cyclin-dependent kinase-like 1 (EC 2.7.11.22) (Protein kinase p42 KKIALRE) (Serine/threonine-protein kinase KKIALRE)	CDKL1	Homo sapiens (Human)	358
		K2C74_HUMAN	Q7RTS7	K2C74_HUMAN	reviewed	Keratin, type II cytoskeletal 74 (Cytokeratin-74) (CK-74) (Keratin-5c) (K5C) (Keratin-74) (K74) (Type II inner root sheath-specific keratin-K6irs4) (Type-II keratin Kb37)	KRT74 K6IRS4 KB37 KRT5C KRT6IRS4	Homo sapiens (Human)	529
		HEXDC_HUMAN	Q8WVB3	HEXD_HUMAN	reviewed	Hexosaminidase D (EC 3.2.1.52) (Beta-N-acetylhexosaminidase) (Beta-hexosaminidase D) (Hexosaminidase domain-containing protein) (N-acetyl-beta-galactosaminidase)	HEXD HEXDC	Homo sapiens (Human)	486
		HV364_HUMAN	A0A075B6Q5	HV364_HUMAN	reviewed	Immunoglobulin heavy variable 3-64	IGHV3-64	Homo sapiens (Human)	118
		TPST2_HUMAN	O60704	TPST2_HUMAN	reviewed	Protein-tyrosine sulfotransferase 2 (EC 2.8.2.20) (Tyrosylprotein sulfotransferase 2) (TPST-2)	TPST2	Homo sapiens (Human)	377
		CCD25_HUMAN	Q86WR0	CCD25_HUMAN	reviewed	Coiled-coil domain-containing protein 25	CCDC25	Homo sapiens (Human)	208
		ST7_HUMAN	Q9NRC1	ST7_HUMAN	reviewed	Suppressor of tumorigenicity 7 protein (Protein FAM4A1) (Protein HELG)	ST7 FAM4A1 HELG RAY1	Homo sapiens (Human)	585
		TFB1M_HUMAN	Q8WVM0	TFB1M_HUMAN	reviewed	Dimethyladenosine transferase 1, mitochondrial (EC 2.1.1.-) (Mitochondrial 12S rRNA dimethylase 1) (Mitochondrial transcription factor B1) (h-mtTFB) (h-mtTFB1) (hTFB1M) (mtTFB1) (S-adenosylmethionine-6-N', N'-adenosyl(rRNA) dimethyltransferase 1)	TFB1M CGI-75	Homo sapiens (Human)	346
		CARL3_HUMAN	Q8ND23	CARL3_HUMAN	reviewed	Capping protein, Arp2/3 and myosin-I linker protein 3 (Capping protein regulator and myosin 1 linker protein 3) (Leucine-rich repeat-containing protein 16B)	CARMIL3 C14orf121 LRRC16B	Homo sapiens (Human)	1372
		OR8D2_HUMAN	Q9GZM6	OR8D2_HUMAN	reviewed	Olfactory receptor 8D2 (Olfactory receptor OR11-303) (Olfactory receptor-like protein JCG2)	OR8D2	Homo sapiens (Human)	311
		DSRAD_HUMAN	P55265	DSRAD_HUMAN	reviewed	Double-stranded RNA-specific adenosine deaminase (DRADA) (EC 3.5.4.37) (136 kDa double-stranded RNA-binding protein) (p136) (Interferon-inducible protein 4) (IFI-4) (K88DSRBP)	ADAR ADAR1 DSRAD G1P1 IFI4	Homo sapiens (Human)	1226
		PTPRB_HUMAN	P23467	PTPRB_HUMAN	reviewed	Receptor-type tyrosine-protein phosphatase beta (Protein-tyrosine phosphatase beta) (R-PTP-beta) (EC 3.1.3.48) (Vascular endothelial protein tyrosine phosphatase) (VE-PTP)	PTPRB PTPB	Homo sapiens (Human)	1997
		ZN197_HUMAN	O14709	ZN197_HUMAN	reviewed	Zinc finger protein 197 (Zinc finger protein with KRAB and SCAN domains 9) (ZnF20) (pVHL-associated KRAB domain-containing protein)	ZNF197 ZKSCAN9 ZNF166	Homo sapiens (Human)	1029
		TATD1_HUMAN	Q6P1N9	TATD1_HUMAN	reviewed	Putative deoxyribonuclease TATDN1 (EC 3.1.21.-) (Hepatocarcinoma high expression protein)	TATDN1 CDA11	Homo sapiens (Human)	297
		ZPR1_HUMAN	O75312	ZPR1_HUMAN	reviewed	Zinc finger protein ZPR1 (Zinc finger protein 259)	ZPR1 ZNF259	Homo sapiens (Human)	459
		NBPF3_HUMAN	Q9H094	NBPF3_HUMAN	reviewed	Neuroblastoma breakpoint family member 3 (Protein AE2) (Protein SHIIIa4)	NBPF3 L7	Homo sapiens (Human)	633
		SC31B_HUMAN	Q9NQW1	SC31B_HUMAN	reviewed	Protein transport protein Sec31B (SEC31-like protein 2) (SEC31-related protein B) (SEC31B-1)	SEC31B SEC31L2	Homo sapiens (Human)	1179
		GAR1_HUMAN	Q9NY12	GAR1_HUMAN	reviewed	H/ACA ribonucleoprotein complex subunit 1 (Nucleolar protein family A member 1) (snoRNP protein GAR1)	GAR1 NOLA1	Homo sapiens (Human)	217
		SRRM1_HUMAN	Q8IYB3	SRRM1_HUMAN	reviewed	Serine/arginine repetitive matrix protein 1 (SR-related nuclear matrix protein of 160 kDa) (SRm160) (Ser/Arg-related nuclear matrix protein)	SRRM1 SRM160	Homo sapiens (Human)	904
		PDZD7_HUMAN	Q9H5P4	PDZD7_HUMAN	reviewed	PDZ domain-containing protein 7	PDZD7 PDZK7	Homo sapiens (Human)	1033
		MRO2A_HUMAN	A6NES4	MRO2A_HUMAN	reviewed	Maestro heat-like repeat-containing protein family member 2A (HEAT repeat-containing protein 7B1)	MROH2A HEATR7B1	Homo sapiens (Human)	1674
		SPY1_HUMAN	O43609	SPY1_HUMAN	reviewed	Protein sprouty homolog 1 (Spry-1)	SPRY1	Homo sapiens (Human)	319
NON-CRITICAL	271	ANXA5_HUMAN	P08758	ANXA5_HUMAN	reviewed	Annexin A5 (Anchorin CII) (Annexin V) (Annexin-5) (Calphobindin I) (CBP-I) (Endonexin II) (Lipocortin V) (Placental anticoagulant protein 4) (PP4) (Placental anticoagulant protein I) (PAP-I) (Thromboplastin inhibitor) (Vascular anticoagulant-alpha) (VAC-alpha)	ANXA5 ANX5 ENX2 PP4	Homo sapiens (Human)	320
		KAD2_HUMAN	P54819	KAD2_HUMAN	reviewed	Adenylate kinase 2, mitochondrial (AK 2) (EC 2.7.4.3) (ATP-AMP transphosphorylase 2) (ATP:AMP phosphotransferase) (Adenylate monophosphate kinase) [Cleaved into: Adenylate kinase 2, mitochondrial, N-terminally processed]	AK2 ADK2	Homo sapiens (Human)	239
		ERC2_HUMAN	O15083	ERC2_HUMAN	reviewed	ERC protein 2	ERC2 KIAA0378	Homo sapiens (Human)	957
		ZN575_HUMAN	Q86XF7	ZN575_HUMAN	reviewed	Zinc finger protein 575	ZNF575	Homo sapiens (Human)	245
		UROM_HUMAN	P07911	UROM_HUMAN	reviewed	Uromodulin (Tamm-Horsfall urinary glycoprotein) (THP) [Cleaved into: Uromodulin, secreted form]	UMOD	Homo sapiens (Human)	640
		LAMP1_HUMAN	P11279	LAMP1_HUMAN	reviewed	Lysosome-associated membrane glycoprotein 1 (LAMP-1) (Lysosome-associated membrane protein 1) (CD107 antigen-like family member A) (CD antigen CD107a)	LAMP1	Homo sapiens (Human)	417
		CRNL1_HUMAN	Q9BZJ0	CRNL1_HUMAN	reviewed	Crooked neck-like protein 1 (Crooked neck homolog) (hCrn)	CRNKL1 CRN CGI-201 MSTP021	Homo sapiens (Human)	848
		C2CD3_HUMAN	Q4AC94	C2CD3_HUMAN	reviewed	C2 domain-containing protein 3	C2CD3	Homo sapiens (Human)	2353
		CD14_HUMAN	P08571	CD14_HUMAN	reviewed	Monocyte differentiation antigen CD14 (Myeloid cell-specific leucine-rich glycoprotein) (CD antigen CD14) [Cleaved into: Monocyte differentiation antigen CD14, urinary form; Monocyte differentiation antigen CD14, membrane-bound form]	CD14	Homo sapiens (Human)	375
		LEG7_HUMAN	P47929	LEG7_HUMAN	reviewed	Galectin-7 (Gal-7) (HKL-14) (PI7) (p53-induced gene 1 protein)	LGALS7 PIG1; LGALS7B	Homo sapiens (Human)	136
		TSP1_HUMAN	P07996	TSP1_HUMAN	reviewed	Thrombospondin-1 (Glycoprotein G)	THBS1 TSP TSP1	Homo sapiens (Human)	1170
		SDC4_HUMAN	P31431	SDC4_HUMAN	reviewed	Syndecan-4 (SYND4) (Amphiglycan) (Ryudocan core protein)	SDC4	Homo sapiens (Human)	198
		TBA1A_HUMAN	Q71U36	TBA1A_HUMAN	reviewed	Tubulin alpha-1A chain (Alpha-tubulin 3) (Tubulin B-alpha-1) (Tubulin alpha-3 chain) [Cleaved into: Detyrosinated tubulin alpha-1A chain]	TUBA1A TUBA3	Homo sapiens (Human)	451
		H2A1A_HUMAN	Q96QV6	H2A1A_HUMAN	reviewed	Histone H2A type 1-A (H2A-clustered histone 1) (Histone H2A/r)	H2AC1 H2AFR HIST1H2AA	Homo sapiens (Human)	131
		MDHM_HUMAN	P40926	MDHM_HUMAN	reviewed	Malate dehydrogenase, mitochondrial (EC 1.1.1.37)	MDH2	Homo sapiens (Human)	338
		H6ST3_HUMAN	Q8IZP7	H6ST3_HUMAN	reviewed	Heparan-sulfate 6-O-sulfotransferase 3 (HS6ST-3) (EC 2.8.2.-)	HS6ST3	Homo sapiens (Human)	471
		K2C80_HUMAN	Q6KB66	K2C80_HUMAN	reviewed	Keratin, type II cytoskeletal 80 (Cytokeratin-80) (CK-80) (Keratin-80) (K80) (Type-II keratin Kb20)	KRT80 KB20	Homo sapiens (Human)	452
		DEFB1_HUMAN	P60022	DEFB1_HUMAN	reviewed	Beta-defensin 1 (BD-1) (hBD-1) (Defensin, beta 1)	DEFB1 BD1 HBD1	Homo sapiens (Human)	68
		CALM3_HUMAN	P0DP25	CALM3_HUMAN	reviewed	Calmodulin-3	CALM3 CALML2 CAM3 CAMC CAMIII	Homo sapiens (Human)	149
		HS71A_HUMAN	P0DMV8	HS71A_HUMAN	reviewed	Heat shock 70 kDa protein 1A (Heat shock 70 kDa protein 1) (HSP70-1) (HSP70.1)	HSPA1A HSP72 HSPA1 HSX70	Homo sapiens (Human)	641
		DHX57_HUMAN	Q6P158	DHX57_HUMAN	reviewed	Putative ATP-dependent RNA helicase DHX57 (EC 3.6.4.13) (DEAH box protein 57)	DHX57	Homo sapiens (Human)	1386
		RT15_HUMAN	P82914	RT15_HUMAN	reviewed	28S ribosomal protein S15, mitochondrial (MRP-S15) (S15mt) (Mitochondrial small ribosomal subunit protein uS15m)	MRPS15 RPMS15 DC37	Homo sapiens (Human)	257
		KDEL1_HUMAN	Q6UW63	PLGT2_HUMAN	reviewed	Protein O-glucosyltransferase 2 (EC 2.4.1.-) (Endoplasmic reticulum resident protein 58) (ER protein 58) (ERp58) (KDEL motif-containing protein 1) (Protein O-xylosyltransferase POGLUT2) (EC 2.4.2.-)	POGLUT2 EP58 KDELC1 UNQ1910/PRO4357	Homo sapiens (Human)	502
		SPR2D_HUMAN	P22532	SPR2D_HUMAN	reviewed	Small proline-rich protein 2D (SPR-2D) (Small proline-rich protein II) (SPR-II)	SPRR2D	Homo sapiens (Human)	72
		KIFA3_HUMAN	Q92845	KIFA3_HUMAN	reviewed	Kinesin-associated protein 3 (KAP-3) (KAP3) (Smg GDS-associated protein)	KIFAP3 KIF3AP SMAP	Homo sapiens (Human)	792
		SKT_HUMAN	Q5T5P2	SKT_HUMAN	reviewed	Sickle tail protein homolog	KIAA1217 SKT	Homo sapiens (Human)	1943
		ZBTB6_HUMAN	Q15916	ZBTB6_HUMAN	reviewed	Zinc finger and BTB domain-containing protein 6 (Zinc finger protein 482) (Zinc finger protein with interaction domain)	ZBTB6 ZID ZNF482	Homo sapiens (Human)	424
		SODM_HUMAN	P04179	SODM_HUMAN	reviewed	Superoxide dismutase [Mn], mitochondrial (EC 1.15.1.1)	SOD2	Homo sapiens (Human)	222
		MRP_HUMAN	P49006	MRP_HUMAN	reviewed	MARCKS-related protein (MARCKS-like protein 1) (Macrophage myristoylated alanine-rich C kinase substrate) (Mac-MARCKS) (MacMARCKS)	MARCKSL1 MLP MRP	Homo sapiens (Human)	195
		PLST_HUMAN	P13797	PLST_HUMAN	reviewed	Plastin-3 (T-plastin)	PLS3	Homo sapiens (Human)	630
		K1024_HUMAN	Q9UPX6	MNAR1_HUMAN	reviewed	Major intrinsically disordered Notch2-binding receptor 1 (Membrane integral NOTCH2-associated receptor 1) (Ubiquitination and mTOR signaling protein)	MINAR1 KIAA1024 UBTOR	Homo sapiens (Human)	916
		PI16_HUMAN	Q6UXB8	PI16_HUMAN	reviewed	Peptidase inhibitor 16 (PI-16) (Cysteine-rich secretory protein 9) (CRISP-9) (PSP94-binding protein) (CD antigen CD364)	PI16 CRISP9 PSPBP PSEC0164 UNQ289/PRO328	Homo sapiens (Human)	463
		STOM_HUMAN	P27105	STOM_HUMAN	reviewed	Stomatin (Erythrocyte band 7 integral membrane protein) (Erythrocyte membrane protein band 7.2) (Protein 7.2b)	STOM BND7 EPB72	Homo sapiens (Human)	288
		HNRH2_HUMAN	P55795	HNRH2_HUMAN	reviewed	Heterogeneous nuclear ribonucleoprotein H2 (hnRNP H2) (FTP-3) (Heterogeneous nuclear ribonucleoprotein H') (hnRNP H') [Cleaved into: Heterogeneous nuclear ribonucleoprotein H2, N-terminally processed]	HNRNPH2 FTP3 HNRPH2	Homo sapiens (Human)	449
		TYB4_HUMAN	P62328	TYB4_HUMAN	reviewed	Thymosin beta-4 (T beta-4) (Fx) [Cleaved into: Hematopoietic system regulatory peptide (Seraspenide)]	TMSB4X TB4X THYB4 TMSB4	Homo sapiens (Human)	44
		1A68_HUMAN	P04439	HLAA_HUMAN	reviewed	HLA class I histocompatibility antigen, A alpha chain (Human leukocyte antigen A) (HLA-A)	HLA-A HLAA	Homo sapiens (Human)	365
		CPNS2_HUMAN	Q96L46	CPNS2_HUMAN	reviewed	Calpain small subunit 2 (CSS2) (Calcium-dependent protease small subunit 2)	CAPNS2	Homo sapiens (Human)	248
		APC_HUMAN	P25054	APC_HUMAN	reviewed	Adenomatous polyposis coli protein (Protein APC) (Deleted in polyposis 2.5)	APC DP2.5	Homo sapiens (Human)	2843
		JADE3_HUMAN	Q92613	JADE3_HUMAN	reviewed	Protein Jade-3 (Jade family PHD finger protein 3) (PHD finger protein 16)	JADE3 KIAA0215 PHF16	Homo sapiens (Human)	823
		RN213_HUMAN	Q63HN8	RN213_HUMAN	reviewed	E3 ubiquitin-protein ligase RNF213 (EC 2.3.2.27) (EC 3.6.4.-) (ALK lymphoma oligomerization partner on chromosome 17) (Mysterin) (RING finger protein 213) (RING-type E3 ubiquitin transferase RNF213)	RNF213 ALO17 C17orf27 KIAA1554 KIAA1618 MYSTR	Homo sapiens (Human)	5207
		GNAL_HUMAN	P38405	GNAL_HUMAN	reviewed	Guanine nucleotide-binding protein G(olf) subunit alpha (Adenylate cyclase-stimulating G alpha protein, olfactory type)	GNAL	Homo sapiens (Human)	381
		ZNF67_HUMAN	Q15940	ZNF67_HUMAN	reviewed	Putative zinc finger protein 726P1	ZNF726P1 ZNF67 ZNF67P	Homo sapiens (Human)	193
		A4_HUMAN	P05067	A4_HUMAN	reviewed	Amyloid-beta precursor protein (APP) (ABPP) (APPI) (Alzheimer disease amyloid protein) (Amyloid precursor protein) (Amyloid-beta A4 protein) (Cerebral vascular amyloid peptide) (CVAP) (PreA4) (Protease nexin-II) (PN-II) [Cleaved into: N-APP; Soluble APP-alpha (S-APP-alpha); Soluble APP-beta (S-APP-beta); C99 (Beta-secretase C-terminal fragment) (Beta-CTF); Amyloid-beta protein 42 (Abeta42) (Beta-…	APP A4 AD1	Homo sapiens (Human)	770
		PEPD_HUMAN	P12955	PEPD_HUMAN	reviewed	Xaa-Pro dipeptidase (X-Pro dipeptidase) (EC 3.4.13.9) (Imidodipeptidase) (Peptidase D) (Proline dipeptidase) (Prolidase)	PEPD PRD	Homo sapiens (Human)	493
		FLNA_HUMAN	P21333	FLNA_HUMAN	reviewed	Filamin-A (FLN-A) (Actin-binding protein 280) (ABP-280) (Alpha-filamin) (Endothelial actin-binding protein) (Filamin-1) (Non-muscle filamin)	FLNA FLN FLN1	Homo sapiens (Human)	2647
		H33_HUMAN	P84243	H33_HUMAN	reviewed	Histone H3.3	H3-3A H3.3A H3F3 H3F3A PP781; H3-3B H3.3B H3F3B	Homo sapiens (Human)	136
		CATS_HUMAN	P25774	CATS_HUMAN	reviewed	Cathepsin S (EC 3.4.22.27)	CTSS	Homo sapiens (Human)	331
		SPB3_HUMAN	P29508	SPB3_HUMAN	reviewed	Serpin B3 (Protein T4-A) (Squamous cell carcinoma antigen 1) (SCCA-1)	SERPINB3 SCCA SCCA1	Homo sapiens (Human)	390
		TAGL2_HUMAN	P37802	TAGL2_HUMAN	reviewed	Transgelin-2 (Epididymis tissue protein Li 7e) (SM22-alpha homolog)	TAGLN2 KIAA0120 CDABP0035	Homo sapiens (Human)	199
		SUZ12_HUMAN	Q15022	SUZ12_HUMAN	reviewed	Polycomb protein SUZ12 (Chromatin precipitated E2F target 9 protein) (ChET 9 protein) (Joined to JAZF1 protein) (Suppressor of zeste 12 protein homolog)	SUZ12 CHET9 JJAZ1 KIAA0160	Homo sapiens (Human)	739
		S6OS1_HUMAN	Q8N1H7	S6OS1_HUMAN	reviewed	Protein SIX6OS1 (Six6 opposite strand transcript 1)	SIX6OS1 C14orf39	Homo sapiens (Human)	587
		COR1A_HUMAN	P31146	COR1A_HUMAN	reviewed	Coronin-1A (Coronin-like protein A) (Clipin-A) (Coronin-like protein p57) (Tryptophan aspartate-containing coat protein) (TACO)	CORO1A CORO1	Homo sapiens (Human)	461
		DNJB7_HUMAN	Q7Z6W7	DNJB7_HUMAN	reviewed	DnaJ homolog subfamily B member 7	DNAJB7 HSC3	Homo sapiens (Human)	309
		PRA17_HUMAN	Q5VTA0	PRA17_HUMAN	reviewed	PRAME family member 17	PRAMEF17	Homo sapiens (Human)	474
		MMRN1_HUMAN	Q13201	MMRN1_HUMAN	reviewed	Multimerin-1 (EMILIN-4) (Elastin microfibril interface located protein 4) (Elastin microfibril interfacer 4) (Endothelial cell multimerin) [Cleaved into: Platelet glycoprotein Ia*; 155 kDa platelet multimerin (p-155) (p155)]	MMRN1 ECM EMILIN4 GPIA* MMRN	Homo sapiens (Human)	1228
		D19P2_HUMAN	Q6ZN68	D19P2_HUMAN	reviewed	Putative C-mannosyltransferase DPY19L2P2 (EC 2.4.1.-) (Dpy-19-like protein 2 pseudogene 2) (Protein dpy-19 homolog 2-like 2)	DPY19L2P2	Homo sapiens (Human)	376
		LV325_HUMAN	P01717	LV325_HUMAN	reviewed	Immunoglobulin lambda variable 3-25 (Ig lambda chain V-IV region Hil)	IGLV3-25	Homo sapiens (Human)	112
		PIT1_HUMAN	P28069	PIT1_HUMAN	reviewed	Pituitary-specific positive transcription factor 1 (PIT-1) (Growth hormone factor 1) (GHF-1)	POU1F1 GHF1 PIT1	Homo sapiens (Human)	291
		PSA4_HUMAN	P25789	PSA4_HUMAN	reviewed	Proteasome subunit alpha type-4 (Macropain subunit C9) (Multicatalytic endopeptidase complex subunit C9) (Proteasome component C9) (Proteasome subunit L)	PSMA4 HC9 PSC9	Homo sapiens (Human)	261
		HNRPD_HUMAN	Q14103	HNRPD_HUMAN	reviewed	Heterogeneous nuclear ribonucleoprotein D0 (hnRNP D0) (AU-rich element RNA-binding protein 1)	HNRNPD AUF1 HNRPD	Homo sapiens (Human)	355
		MSMB_HUMAN	P08118	MSMB_HUMAN	reviewed	Beta-microseminoprotein (Immunoglobulin-binding factor) (IGBF) (PN44) (Prostate secreted seminal plasma protein) (Prostate secretory protein of 94 amino acids) (PSP-94) (PSP94) (Seminal plasma beta-inhibin)	MSMB PRSP	Homo sapiens (Human)	114
		DEF3_HUMAN	P59666	DEF3_HUMAN	reviewed	Neutrophil defensin 3 (Defensin, alpha 3) (HNP-3) (HP-3) (HP3) [Cleaved into: HP 3-56; Neutrophil defensin 2 (HNP-2) (HP-2) (HP2)]	DEFA3 DEF3	Homo sapiens (Human)	94
		CNTRL_HUMAN	Q7Z7A1	CNTRL_HUMAN	reviewed	Centriolin (Centrosomal protein 1) (Centrosomal protein of 110 kDa) (Cep110)	CNTRL CEP1 CEP110	Homo sapiens (Human)	2325
		SI1L3_HUMAN	O60292	SI1L3_HUMAN	reviewed	Signal-induced proliferation-associated 1-like protein 3 (SIPA1-like protein 3) (SPA-1-like protein 3)	SIPA1L3 KIAA0545 SPAL3	Homo sapiens (Human)	1781
		ATPG_HUMAN	P36542	ATPG_HUMAN	reviewed	ATP synthase subunit gamma, mitochondrial (ATP synthase F1 subunit gamma) (F-ATPase gamma subunit)	ATP5F1C ATP5C ATP5C1 ATP5CL1	Homo sapiens (Human)	298
		PDIA3_HUMAN	P30101	PDIA3_HUMAN	reviewed	Protein disulfide-isomerase A3 (EC 5.3.4.1) (58 kDa glucose-regulated protein) (58 kDa microsomal protein) (p58) (Disulfide isomerase ER-60) (Endoplasmic reticulum resident protein 57) (ER protein 57) (ERp57) (Endoplasmic reticulum resident protein 60) (ER protein 60) (ERp60)	PDIA3 ERP57 ERP60 GRP58	Homo sapiens (Human)	505
		PSB8_HUMAN	P28062	PSB8_HUMAN	reviewed	Proteasome subunit beta type-8 (EC 3.4.25.1) (Low molecular mass protein 7) (Macropain subunit C13) (Multicatalytic endopeptidase complex subunit C13) (Proteasome component C13) (Proteasome subunit beta-5i) (Really interesting new gene 10 protein)	PSMB8 LMP7 PSMB5i RING10 Y2	Homo sapiens (Human)	276
		ARI4B_HUMAN	Q4LE39	ARI4B_HUMAN	reviewed	AT-rich interactive domain-containing protein 4B (ARID domain-containing protein 4B) (180 kDa Sin3-associated polypeptide) (Sin3-associated polypeptide p180) (Breast cancer-associated antigen BRCAA1) (Histone deacetylase complex subunit SAP180) (Retinoblastoma-binding protein 1-like 1)	ARID4B BRCAA1 RBBP1L1 RBP1L1 SAP180	Homo sapiens (Human)	1312
		H2B2E_HUMAN	Q16778	H2B2E_HUMAN	reviewed	Histone H2B type 2-E (H2B-clustered histone 21) (Histone H2B-GL105) (Histone H2B.q) (H2B/q)	H2BC21 H2BFQ HIST2H2BE	Homo sapiens (Human)	126
		RS27A_HUMAN	P62979	RS27A_HUMAN	reviewed	Ubiquitin-40S ribosomal protein S27a (Ubiquitin carboxyl extension protein 80) [Cleaved into: Ubiquitin; 40S ribosomal protein S27a (Small ribosomal subunit protein eS31)]	RPS27A UBA80 UBCEP1	Homo sapiens (Human)	156
		NPM_HUMAN	P06748	NPM_HUMAN	reviewed	Nucleophosmin (NPM) (Nucleolar phosphoprotein B23) (Nucleolar protein NO38) (Numatrin)	NPM1 NPM	Homo sapiens (Human)	294
		PLCB3_HUMAN	Q01970	PLCB3_HUMAN	reviewed	1-phosphatidylinositol 4,5-bisphosphate phosphodiesterase beta-3 (EC 3.1.4.11) (Phosphoinositide phospholipase C-beta-3) (Phospholipase C-beta-3) (PLC-beta-3)	PLCB3	Homo sapiens (Human)	1234
		DHC24_HUMAN	Q15392	DHC24_HUMAN	reviewed	Delta(24)-sterol reductase (EC 1.3.1.72) (24-dehydrocholesterol reductase) (3-beta-hydroxysterol Delta-24-reductase) (Diminuto/dwarf1 homolog) (Seladin-1)	DHCR24 KIAA0018	Homo sapiens (Human)	516
		ARPC4_HUMAN	P59998	ARPC4_HUMAN	reviewed	Actin-related protein 2/3 complex subunit 4 (Arp2/3 complex 20 kDa subunit) (p20-ARC)	ARPC4 ARC20	Homo sapiens (Human)	168
		TAF8_HUMAN	Q7Z7C8	TAF8_HUMAN	reviewed	Transcription initiation factor TFIID subunit 8 (Protein taube nuss) (TBP-associated factor 43 kDa) (TBP-associated factor 8) (Transcription initiation factor TFIID 43 kDa subunit) (TAFII-43) (TAFII43) (hTAFII43)	TAF8 TAFII43 TBN	Homo sapiens (Human)	310
		CAC1F_HUMAN	O60840	CAC1F_HUMAN	reviewed	Voltage-dependent L-type calcium channel subunit alpha-1F (Voltage-gated calcium channel subunit alpha Cav1.4)	CACNA1F CACNAF1	Homo sapiens (Human)	1977
		SMYD3_HUMAN	Q9H7B4	SMYD3_HUMAN	reviewed	Histone-lysine N-methyltransferase SMYD3 (EC 2.1.1.354) (SET and MYND domain-containing protein 3) (Zinc finger MYND domain-containing protein 1)	SMYD3 ZMYND1 ZNFN3A1	Homo sapiens (Human)	428
		ERP29_HUMAN	P30040	ERP29_HUMAN	reviewed	Endoplasmic reticulum resident protein 29 (ERp29) (Endoplasmic reticulum resident protein 28) (ERp28) (Endoplasmic reticulum resident protein 31) (ERp31)	ERP29 C12orf8 ERP28	Homo sapiens (Human)	261
		2AAA_HUMAN	P30153	2AAA_HUMAN	reviewed	Serine/threonine-protein phosphatase 2A 65 kDa regulatory subunit A alpha isoform (Medium tumor antigen-associated 61 kDa protein) (PP2A subunit A isoform PR65-alpha) (PP2A subunit A isoform R1-alpha)	PPP2R1A	Homo sapiens (Human)	589
		SETLP_HUMAN	P0DME0	SETLP_HUMAN	reviewed	Protein SETSIP (SET pseudogene protein 18) (SET similar protein) (Similar to SET translocation protein)	SETSIP SETP18	Homo sapiens (Human)	302
		PDIA1_HUMAN	P07237	PDIA1_HUMAN	reviewed	Protein disulfide-isomerase (PDI) (EC 5.3.4.1) (Cellular thyroid hormone-binding protein) (Prolyl 4-hydroxylase subunit beta) (p55)	P4HB ERBA2L PDI PDIA1 PO4DB	Homo sapiens (Human)	508
		MYOF_HUMAN	Q9NZM1	MYOF_HUMAN	reviewed	Myoferlin (Fer-1-like protein 3)	MYOF FER1L3 KIAA1207	Homo sapiens (Human)	2061
		PLPL6_HUMAN	Q8IY17	PLPL6_HUMAN	reviewed	Patatin-like phospholipase domain-containing protein 6 (EC 3.1.1.5) (Neuropathy target esterase)	PNPLA6 NTE	Homo sapiens (Human)	1375
		SEMG2_HUMAN	Q02383	SEMG2_HUMAN	reviewed	Semenogelin-2 (Semenogelin II) (SGII)	SEMG2	Homo sapiens (Human)	582
		NOTC3_HUMAN	Q9UM47	NOTC3_HUMAN	reviewed	Neurogenic locus notch homolog protein 3 (Notch 3) [Cleaved into: Notch 3 extracellular truncation; Notch 3 intracellular domain]	NOTCH3	Homo sapiens (Human)	2321
		ARP3B_HUMAN	Q9P1U1	ARP3B_HUMAN	reviewed	Actin-related protein 3B (ARP3-beta) (Actin-like protein 3B) (Actin-related protein ARP4)	ACTR3B ARP11 ARP4	Homo sapiens (Human)	418
		GLCTK_HUMAN	Q8IVS8	GLCTK_HUMAN	reviewed	Glycerate kinase (EC 2.7.1.31) (HBeAg-binding protein 4)	GLYCTK HBEBP4 LP5910	Homo sapiens (Human)	523
		PAP1L_HUMAN	Q4VXU2	PAP1L_HUMAN	reviewed	Polyadenylate-binding protein 1-like	PABPC1L C20orf119	Homo sapiens (Human)	614
		CC168_HUMAN	Q8NDH2	CC168_HUMAN	reviewed	Coiled-coil domain-containing protein 168	CCDC168 C13orf40	Homo sapiens (Human)	2452
		HNRPC_HUMAN	P07910	HNRPC_HUMAN	reviewed	Heterogeneous nuclear ribonucleoproteins C1/C2 (hnRNP C1/C2)	HNRNPC HNRPC	Homo sapiens (Human)	306
		FLOT2_HUMAN	Q14254	FLOT2_HUMAN	reviewed	Flotillin-2 (Epidermal surface antigen) (ESA) (Membrane component chromosome 17 surface marker 1)	FLOT2 ESA1 M17S1	Homo sapiens (Human)	428
		RIMS3_HUMAN	Q9UJD0	RIMS3_HUMAN	reviewed	Regulating synaptic membrane exocytosis protein 3 (Nim3) (RIM3 gamma) (Rab-3-interacting molecule 3) (RIM 3)	RIMS3 KIAA0237	Homo sapiens (Human)	308
		Z280D_HUMAN	Q6N043	Z280D_HUMAN	reviewed	Zinc finger protein 280D (Suppressor of hairy wing homolog 4) (Zinc finger protein 634)	ZNF280D KIAA1584 SUHW4 ZNF634	Homo sapiens (Human)	979
		S10A4_HUMAN	P26447	S10A4_HUMAN	reviewed	Protein S100-A4 (Calvasculin) (Metastasin) (Placental calcium-binding protein) (Protein Mts1) (S100 calcium-binding protein A4)	S100A4 CAPL MTS1	Homo sapiens (Human)	101
		KVD12_HUMAN	P01611	KVD12_HUMAN	reviewed	Immunoglobulin kappa variable 1D-12 (Ig kappa chain V-I region Wes)	IGKV1D-12	Homo sapiens (Human)	117
		IPSP_HUMAN	P05154	IPSP_HUMAN	reviewed	Plasma serine protease inhibitor (Acrosomal serine protease inhibitor) (Plasminogen activator inhibitor 3) (PAI-3) (PAI3) (Protein C inhibitor) (PCI) (Serpin A5)	SERPINA5 PCI PLANH3 PROCI	Homo sapiens (Human)	406
		TENA_HUMAN	P24821	TENA_HUMAN	reviewed	Tenascin (TN) (Cytotactin) (GMEM) (GP 150-225) (Glioma-associated-extracellular matrix antigen) (Hexabrachion) (JI) (Myotendinous antigen) (Neuronectin) (Tenascin-C) (TN-C)	TNC HXB	Homo sapiens (Human)	2201
		FGL1_HUMAN	Q08830	FGL1_HUMAN	reviewed	Fibrinogen-like protein 1 (HP-041) (Hepassocin) (HPS) (Hepatocyte-derived fibrinogen-related protein 1) (HFREP-1) (Liver fibrinogen-related protein 1) (LFIRE-1)	FGL1 HFREP1	Homo sapiens (Human)	312
		PALB2_HUMAN	Q86YC2	PALB2_HUMAN	reviewed	Partner and localizer of BRCA2	PALB2 FANCN	Homo sapiens (Human)	1186
		HMGB2_HUMAN	P26583	HMGB2_HUMAN	reviewed	High mobility group protein B2 (High mobility group protein 2) (HMG-2)	HMGB2 HMG2	Homo sapiens (Human)	209
		ACTA_HUMAN	P62736	ACTA_HUMAN	reviewed	Actin, aortic smooth muscle (Alpha-actin-2) (Cell growth-inhibiting gene 46 protein) [Cleaved into: Actin, aortic smooth muscle, intermediate form]	ACTA2 ACTSA ACTVS GIG46	Homo sapiens (Human)	377
		G6PT1_HUMAN	O43826	G6PT1_HUMAN	reviewed	Glucose-6-phosphate exchanger SLC37A4 (Glucose-5-phosphate transporter) (Glucose-6-phosphate translocase) (Solute carrier family 37 member 4) (Transformation-related gene 19 protein) (TRG-19)	SLC37A4 G6PT G6PT1 PRO0685 TRG19	Homo sapiens (Human)	429
		GPC5C_HUMAN	Q9NQ84	GPC5C_HUMAN	reviewed	G-protein coupled receptor family C group 5 member C (Retinoic acid-induced gene 3 protein) (RAIG-3)	GPRC5C RAIG3 PSEC0087	Homo sapiens (Human)	441
		CH60_HUMAN	P10809	CH60_HUMAN	reviewed	60 kDa heat shock protein, mitochondrial (EC 5.6.1.7) (60 kDa chaperonin) (Chaperonin 60) (CPN60) (Heat shock protein 60) (HSP-60) (Hsp60) (HuCHA60) (Mitochondrial matrix protein P1) (P60 lymphocyte protein)	HSPD1 HSP60	Homo sapiens (Human)	573
		CD248_HUMAN	Q9HCU0	CD248_HUMAN	reviewed	Endosialin (Tumor endothelial marker 1) (CD antigen CD248)	CD248 CD164L1 TEM1	Homo sapiens (Human)	757
		EKI2_HUMAN	Q9NVF9	EKI2_HUMAN	reviewed	Ethanolamine kinase 2 (EKI 2) (EC 2.7.1.82) (Ethanolamine kinase-like protein)	ETNK2 EKI2 HMFT1716	Homo sapiens (Human)	386
		KI26A_HUMAN	Q9ULI4	KI26A_HUMAN	reviewed	Kinesin-like protein KIF26A	KIF26A KIAA1236	Homo sapiens (Human)	1882
		RL7_HUMAN	P18124	RL7_HUMAN	reviewed	60S ribosomal protein L7 (Large ribosomal subunit protein uL30)	RPL7	Homo sapiens (Human)	248
		PLCE_HUMAN	Q9NUQ2	PLCE_HUMAN	reviewed	1-acyl-sn-glycerol-3-phosphate acyltransferase epsilon (EC 2.3.1.51) (1-acylglycerol-3-phosphate O-acyltransferase 5) (1-AGP acyltransferase 5) (1-AGPAT 5) (Lysophosphatidic acid acyltransferase epsilon) (LPAAT-epsilon)	AGPAT5	Homo sapiens (Human)	364
		MBB1A_HUMAN	Q9BQG0	MBB1A_HUMAN	reviewed	Myb-binding protein 1A	MYBBP1A P160	Homo sapiens (Human)	1328
		CADM2_HUMAN	Q8N3J6	CADM2_HUMAN	reviewed	Cell adhesion molecule 2 (Immunoglobulin superfamily member 4D) (IgSF4D) (Nectin-like protein 3) (NECL-3) (Synaptic cell adhesion molecule 2) (SynCAM 2)	CADM2 IGSF4D NECL3	Homo sapiens (Human)	435
		HNRPL_HUMAN	P14866	HNRPL_HUMAN	reviewed	Heterogeneous nuclear ribonucleoprotein L (hnRNP L)	HNRNPL HNRPL P/OKcl.14	Homo sapiens (Human)	589
		PSA5_HUMAN	P28066	PSA5_HUMAN	reviewed	Proteasome subunit alpha type-5 (Macropain zeta chain) (Multicatalytic endopeptidase complex zeta chain) (Proteasome zeta chain)	PSMA5	Homo sapiens (Human)	241
		ALS2_HUMAN	Q96Q42	ALS2_HUMAN	reviewed	Alsin (Amyotrophic lateral sclerosis 2 chromosomal region candidate gene 6 protein) (Amyotrophic lateral sclerosis 2 protein)	ALS2 ALS2CR6 KIAA1563	Homo sapiens (Human)	1657
		TERA_HUMAN	P55072	TERA_HUMAN	reviewed	Transitional endoplasmic reticulum ATPase (TER ATPase) (EC 3.6.4.6) (15S Mg(2+)-ATPase p97 subunit) (Valosin-containing protein) (VCP)	VCP	Homo sapiens (Human)	806
		OBSCN_HUMAN	Q5VST9	OBSCN_HUMAN	reviewed	Obscurin (EC 2.7.11.1) (Obscurin-RhoGEF) (Obscurin-myosin light chain kinase) (Obscurin-MLCK)	OBSCN KIAA1556 KIAA1639	Homo sapiens (Human)	7968
		TRIL_HUMAN	Q7L0X0	TRIL_HUMAN	reviewed	TLR4 interactor with leucine rich repeats (Leucine-rich repeat-containing protein KIAA0644)	TRIL KIAA0644	Homo sapiens (Human)	811
		DKK3_HUMAN	Q9UBP4	DKK3_HUMAN	reviewed	Dickkopf-related protein 3 (Dickkopf-3) (Dkk-3) (hDkk-3)	DKK3 REIC UNQ258/PRO295	Homo sapiens (Human)	350
		GNAO_HUMAN	P09471	GNAO_HUMAN	reviewed	Guanine nucleotide-binding protein G(o) subunit alpha	GNAO1	Homo sapiens (Human)	354
		ENOG_HUMAN	P09104	ENOG_HUMAN	reviewed	Gamma-enolase (EC 4.2.1.11) (2-phospho-D-glycerate hydro-lyase) (Enolase 2) (Neural enolase) (Neuron-specific enolase) (NSE)	ENO2	Homo sapiens (Human)	434
		PSB1_HUMAN	P20618	PSB1_HUMAN	reviewed	Proteasome subunit beta type-1 (EC 3.4.25.1) (Macropain subunit C5) (Multicatalytic endopeptidase complex subunit C5) (Proteasome component C5) (Proteasome gamma chain)	PSMB1 PSC5	Homo sapiens (Human)	241
		PRS55_HUMAN	Q6UWB4	PRS55_HUMAN	reviewed	Serine protease 55 (EC 3.4.21.-) (Testis serine protease 1) (T-SP1)	PRSS55 TSP1 UNQ9391/PRO34284	Homo sapiens (Human)	352
		CP2AD_HUMAN	Q16696	CP2AD_HUMAN	reviewed	Cytochrome P450 2A13 (EC 1.14.14.1) (CYPIIA13)	CYP2A13	Homo sapiens (Human)	494
		HSP7C_HUMAN	P11142	HSP7C_HUMAN	reviewed	Heat shock cognate 71 kDa protein (Heat shock 70 kDa protein 8) (Lipopolysaccharide-associated protein 1) (LAP-1) (LPS-associated protein 1)	HSPA8 HSC70 HSP73 HSPA10	Homo sapiens (Human)	646
		BLMH_HUMAN	Q13867	BLMH_HUMAN	reviewed	Bleomycin hydrolase (BH) (BLM hydrolase) (BMH) (EC 3.4.22.40)	BLMH	Homo sapiens (Human)	455
		SH3G3_HUMAN	Q99963	SH3G3_HUMAN	reviewed	Endophilin-A3 (EEN-B2) (Endophilin-3) (SH3 domain protein 2C) (SH3 domain-containing GRB2-like protein 3)	SH3GL3 CNSA3 SH3D2C	Homo sapiens (Human)	347
		SBSN_HUMAN	Q6UWP8	SBSN_HUMAN	reviewed	Suprabasin	SBSN UNQ698/PRO1343	Homo sapiens (Human)	590
		ATP5H_HUMAN	O75947	ATP5H_HUMAN	reviewed	ATP synthase subunit d, mitochondrial (ATPase subunit d) (ATP synthase peripheral stalk subunit d)	ATP5PD ATP5H My032	Homo sapiens (Human)	161
		SWAHC_HUMAN	Q53LP3	SWAHC_HUMAN	reviewed	Ankyrin repeat domain-containing protein SOWAHC (Ankyrin repeat domain-containing protein 57) (Protein sosondowah homolog C)	SOWAHC ANKRD57 C2orf26	Homo sapiens (Human)	525
		RAP1A_HUMAN	P62834	RAP1A_HUMAN	reviewed	Ras-related protein Rap-1A (EC 3.6.5.2) (C21KG) (G-22K) (GTP-binding protein smg p21A) (Ras-related protein Krev-1)	RAP1A KREV1	Homo sapiens (Human)	184
		ACTN1_HUMAN	P12814	ACTN1_HUMAN	reviewed	Alpha-actinin-1 (Alpha-actinin cytoskeletal isoform) (F-actin cross-linking protein) (Non-muscle alpha-actinin-1)	ACTN1	Homo sapiens (Human)	892
		TKT_HUMAN	P29401	TKT_HUMAN	reviewed	Transketolase (TK) (EC 2.2.1.1)	TKT	Homo sapiens (Human)	623
		KCMA1_HUMAN	Q12791	KCMA1_HUMAN	reviewed	Calcium-activated potassium channel subunit alpha-1 (BK channel) (BKCA alpha) (Calcium-activated potassium channel, subfamily M subunit alpha-1) (K(VCA)alpha) (KCa1.1) (Maxi K channel) (MaxiK) (Slo-alpha) (Slo1) (Slowpoke homolog) (Slo homolog) (hSlo)	KCNMA1 KCNMA SLO	Homo sapiens (Human)	1236
		ARPC3_HUMAN	O15145	ARPC3_HUMAN	reviewed	Actin-related protein 2/3 complex subunit 3 (Arp2/3 complex 21 kDa subunit) (p21-ARC)	ARPC3 ARC21	Homo sapiens (Human)	178
		SRGN_HUMAN	P10124	SRGN_HUMAN	reviewed	Serglycin (Hematopoietic proteoglycan core protein) (Platelet proteoglycan core protein) (P.PG) (Secretory granule proteoglycan core protein)	SRGN PRG PRG1	Homo sapiens (Human)	158
		ATPA_HUMAN	P25705	ATPA_HUMAN	reviewed	ATP synthase subunit alpha, mitochondrial (ATP synthase F1 subunit alpha)	ATP5F1A ATP5A ATP5A1 ATP5AL2 ATPM	Homo sapiens (Human)	553
		RCCD1_HUMAN	A6NED2	RCCD1_HUMAN	reviewed	RCC1 domain-containing protein 1	RCCD1	Homo sapiens (Human)	376
		LC1L1_HUMAN	Q5VSP4	LC1L1_HUMAN	reviewed	Putative lipocalin 1-like protein 1 (Lipocalin 1-like pseudogene 1)	LCN1P1 LCN1L1	Homo sapiens (Human)	162
		JHD2C_HUMAN	Q15652	JHD2C_HUMAN	reviewed	Probable JmjC domain-containing histone demethylation protein 2C (EC 1.14.11.-) (Jumonji domain-containing protein 1C) (Thyroid receptor-interacting protein 8) (TR-interacting protein 8) (TRIP-8)	JMJD1C JHDM2C KIAA1380 TRIP8	Homo sapiens (Human)	2540
		MIIP_HUMAN	Q5JXC2	MIIP_HUMAN	reviewed	Migration and invasion-inhibitory protein (IGFBP2-binding protein) (Invasion-inhibitory protein 45) (IIp45)	MIIP IIP45	Homo sapiens (Human)	388
		C1RL_HUMAN	Q9NZP8	C1RL_HUMAN	reviewed	Complement C1r subcomponent-like protein (C1r-LP) (C1r-like protein) (EC 3.4.21.-) (C1r-like serine protease analog protein) (CLSPa)	C1RL C1RL1 C1RLP CLSPA	Homo sapiens (Human)	487
		TPIS_HUMAN	P60174	TPIS_HUMAN	reviewed	Triosephosphate isomerase (TIM) (EC 5.3.1.1) (Methylglyoxal synthase) (EC 4.2.3.3) (Triose-phosphate isomerase)	TPI1 TPI	Homo sapiens (Human)	249
		CAPZB_HUMAN	P47756	CAPZB_HUMAN	reviewed	F-actin-capping protein subunit beta (CapZ beta)	CAPZB	Homo sapiens (Human)	277
		ATS2_HUMAN	O95450	ATS2_HUMAN	reviewed	A disintegrin and metalloproteinase with thrombospondin motifs 2 (ADAM-TS 2) (ADAM-TS2) (ADAMTS-2) (EC 3.4.24.14) (Procollagen I N-proteinase) (PC I-NP) (Procollagen I/II amino propeptide-processing enzyme) (Procollagen N-endopeptidase) (pNPI)	ADAMTS2 PCINP PCPNI	Homo sapiens (Human)	1211
		RASL1_HUMAN	O95294	RASL1_HUMAN	reviewed	RasGAP-activating-like protein 1 (RAS protein activator like 1) (Ras GTPase-activating-like protein)	RASAL1 RASAL	Homo sapiens (Human)	804
		TRAP1_HUMAN	Q12931	TRAP1_HUMAN	reviewed	Heat shock protein 75 kDa, mitochondrial (HSP 75) (TNFR-associated protein 1) (Tumor necrosis factor type 1 receptor-associated protein) (TRAP-1)	TRAP1 HSP75	Homo sapiens (Human)	704
		SG2A2_HUMAN	Q13296	SG2A2_HUMAN	reviewed	Mammaglobin-A (Mammaglobin-1) (Secretoglobin family 2A member 2)	SCGB2A2 MGB1 UGB2	Homo sapiens (Human)	93
		EMSY_HUMAN	Q7Z589	EMSY_HUMAN	reviewed	BRCA2-interacting transcriptional repressor EMSY	EMSY C11orf30 GL002	Homo sapiens (Human)	1322
		HNRC4_HUMAN	P0DMR1	HNRC4_HUMAN	reviewed	Heterogeneous nuclear ribonucleoprotein C-like 4	HNRNPCL4	Homo sapiens (Human)	293
		H1X_HUMAN	Q92522	H1X_HUMAN	reviewed	Histone H1.10 (Histone H1x)	H1-10 H1FX	Homo sapiens (Human)	213
		CEAM8_HUMAN	P31997	CEAM8_HUMAN	reviewed	Carcinoembryonic antigen-related cell adhesion molecule 8 (CD67 antigen) (Carcinoembryonic antigen CGM6) (Non-specific cross-reacting antigen NCA-95) (CD antigen CD66b)	CEACAM8 CGM6	Homo sapiens (Human)	349
		CHP3_HUMAN	Q96BS2	CHP3_HUMAN	reviewed	Calcineurin B homologous protein 3 (Tescalcin) (TSC)	TESC CHP3	Homo sapiens (Human)	214
		TPM3_HUMAN	P06753	TPM3_HUMAN	reviewed	Tropomyosin alpha-3 chain (Gamma-tropomyosin) (Tropomyosin-3) (Tropomyosin-5) (hTM5)	TPM3	Homo sapiens (Human)	285
		PROZ_HUMAN	P22891	PROZ_HUMAN	reviewed	Vitamin K-dependent protein Z	PROZ	Homo sapiens (Human)	400
		HS90B_HUMAN	P08238	HS90B_HUMAN	reviewed	Heat shock protein HSP 90-beta (HSP 90) (Heat shock 84 kDa) (HSP 84) (HSP84)	HSP90AB1 HSP90B HSPC2 HSPCB	Homo sapiens (Human)	724
		COG4_HUMAN	Q9H9E3	COG4_HUMAN	reviewed	Conserved oligomeric Golgi complex subunit 4 (COG complex subunit 4) (Component of oligomeric Golgi complex 4)	COG4	Homo sapiens (Human)	785
		K1C13_HUMAN	P13646	K1C13_HUMAN	reviewed	Keratin, type I cytoskeletal 13 (Cytokeratin-13) (CK-13) (Keratin-13) (K13)	KRT13	Homo sapiens (Human)	458
		SEMG1_HUMAN	P04279	SEMG1_HUMAN	reviewed	Semenogelin-1 (Cancer/testis antigen 103) (Semenogelin I) (SGI) [Cleaved into: Alpha-inhibin-92; Alpha-inhibin-31; Seminal basic protein]	SEMG1 SEMG	Homo sapiens (Human)	462
		CHD9_HUMAN	Q3L8U1	CHD9_HUMAN	reviewed	Chromodomain-helicase-DNA-binding protein 9 (CHD-9) (EC 3.6.4.12) (ATP-dependent helicase CHD9) (Chromatin-related mesenchymal modulator) (CReMM) (Chromatin-remodeling factor CHROM1) (Kismet homolog 2) (PPAR-alpha-interacting complex protein 320 kDa) (Peroxisomal proliferator-activated receptor A-interacting complex 320 kDa protein)	CHD9 KIAA0308 KISH2 PRIC320 AD-013 x0008	Homo sapiens (Human)	2897
		KRT35_HUMAN	Q92764	KRT35_HUMAN	reviewed	Keratin, type I cuticular Ha5 (Hair keratin, type I Ha5) (Keratin-35) (K35)	KRT35 HHA5 HKA5 KRTHA5	Homo sapiens (Human)	455
		SAMH1_HUMAN	Q9Y3Z3	SAMH1_HUMAN	reviewed	Deoxynucleoside triphosphate triphosphohydrolase SAMHD1 (dNTPase) (EC 3.1.5.-) (Dendritic cell-derived IFNG-induced protein) (DCIP) (Monocyte protein 5) (MOP-5) (SAM domain and HD domain-containing protein 1) (hSAMHD1)	SAMHD1 MOP5	Homo sapiens (Human)	626
		CAPG_HUMAN	P40121	CAPG_HUMAN	reviewed	Macrophage-capping protein (Actin regulatory protein CAP-G)	CAPG AFCP MCP	Homo sapiens (Human)	348
		ILDR2_HUMAN	Q71H61	ILDR2_HUMAN	reviewed	Immunoglobulin-like domain-containing receptor 2	ILDR2 C1orf32	Homo sapiens (Human)	639
		PRDX2_HUMAN	P32119	PRDX2_HUMAN	reviewed	Peroxiredoxin-2 (EC 1.11.1.24) (Natural killer cell-enhancing factor B) (NKEF-B) (PRP) (Thiol-specific antioxidant protein) (TSA) (Thioredoxin peroxidase 1) (Thioredoxin-dependent peroxide reductase 1) (Thioredoxin-dependent peroxiredoxin 2)	PRDX2 NKEFB TDPX1	Homo sapiens (Human)	198
		DDX46_HUMAN	Q7L014	DDX46_HUMAN	reviewed	Probable ATP-dependent RNA helicase DDX46 (EC 3.6.4.13) (DEAD box protein 46) (PRP5 homolog)	DDX46 KIAA0801	Homo sapiens (Human)	1031
		MYPT2_HUMAN	O60237	MYPT2_HUMAN	reviewed	Protein phosphatase 1 regulatory subunit 12B (Myosin phosphatase-targeting subunit 2) (Myosin phosphatase target subunit 2)	PPP1R12B MYPT2	Homo sapiens (Human)	982
		MASP2_HUMAN	O00187	MASP2_HUMAN	reviewed	Mannan-binding lectin serine protease 2 (EC 3.4.21.104) (MBL-associated serine protease 2) (Mannose-binding protein-associated serine protease 2) (MASP-2) [Cleaved into: Mannan-binding lectin serine protease 2 A chain; Mannan-binding lectin serine protease 2 B chain]	MASP2	Homo sapiens (Human)	686
		HVD82_HUMAN	P0DP08	HVD82_HUMAN	reviewed	Immunoglobulin heavy variable 4-38-2	IGHV4-38-2	Homo sapiens (Human)	117
		QTRT2_HUMAN	Q9H974	QTRT2_HUMAN	reviewed	Queuine tRNA-ribosyltransferase accessory subunit 2 (Queuine tRNA-ribosyltransferase domain-containing protein 1)	QTRT2 QTRTD1	Homo sapiens (Human)	415
		PROC_HUMAN	P04070	PROC_HUMAN	reviewed	Vitamin K-dependent protein C (EC 3.4.21.69) (Anticoagulant protein C) (Autoprothrombin IIA) (Blood coagulation factor XIV) [Cleaved into: Vitamin K-dependent protein C light chain; Vitamin K-dependent protein C heavy chain; Activation peptide]	PROC	Homo sapiens (Human)	461
		PSPB_HUMAN	P07988	PSPB_HUMAN	reviewed	Pulmonary surfactant-associated protein B (SP-B) (18 kDa pulmonary-surfactant protein) (6 kDa protein) (Pulmonary surfactant-associated proteolipid SPL(Phe))	SFTPB SFTP3	Homo sapiens (Human)	381
		FCG2C_HUMAN	P31995	FCG2C_HUMAN	reviewed	Low affinity immunoglobulin gamma Fc region receptor II-c (IgG Fc receptor II-c) (CDw32) (Fc-gamma RII-c) (Fc-gamma-RIIc) (FcRII-c) (CD antigen CD32)	FCGR2C CD32 FCG2 IGFR2	Homo sapiens (Human)	323
		SH3L3_HUMAN	Q9H299	SH3L3_HUMAN	reviewed	SH3 domain-binding glutamic acid-rich-like protein 3 (SH3 domain-binding protein 1) (SH3BP-1)	SH3BGRL3 P1725	Homo sapiens (Human)	93
		NPAL3_HUMAN	Q6P499	NPAL3_HUMAN	reviewed	NIPA-like protein 3	NIPAL3 NPAL3	Homo sapiens (Human)	406
		PTN11_HUMAN	Q06124	PTN11_HUMAN	reviewed	Tyrosine-protein phosphatase non-receptor type 11 (EC 3.1.3.48) (Protein-tyrosine phosphatase 1D) (PTP-1D) (Protein-tyrosine phosphatase 2C) (PTP-2C) (SH-PTP2) (SHP-2) (Shp2) (SH-PTP3)	PTPN11 PTP2C SHPTP2	Homo sapiens (Human)	593
		H15_HUMAN	P16401	H15_HUMAN	reviewed	Histone H1.5 (Histone H1a) (Histone H1b) (Histone H1s-3)	H1-5 H1F5 HIST1H1B	Homo sapiens (Human)	226
		MB212_HUMAN	Q9Y586	MB212_HUMAN	reviewed	Protein mab-21-like 2	MAB21L2	Homo sapiens (Human)	359
		H31_HUMAN	P68431	H31_HUMAN	reviewed	Histone H3.1 (Histone H3/a) (Histone H3/b) (Histone H3/c) (Histone H3/d) (Histone H3/f) (Histone H3/h) (Histone H3/i) (Histone H3/j) (Histone H3/k) (Histone H3/l)	H3C1 H3FA HIST1H3A; H3C2 H3FL HIST1H3B; H3C3 H3FC HIST1H3C; H3C4 H3FB HIST1H3D; H3C6 H3FD HIST1H3E; H3C7 H3FI HIST1H3F; H3C8 H3FH HIST1H3G; H3C10 H3FK HIST1H3H; H3C11 H3FF HIST1H3I; H3C12 H3FJ HIST1H3J	Homo sapiens (Human)	136
		CHIT1_HUMAN	Q13231	CHIT1_HUMAN	reviewed	Chitotriosidase-1 (EC 3.2.1.14) (Chitinase-1)	CHIT1	Homo sapiens (Human)	466
		LVX54_HUMAN	A0A075B6I4	LVX54_HUMAN	reviewed	Immunoglobulin lambda variable 10-54	IGLV10-54	Homo sapiens (Human)	117
		CH10_HUMAN	P61604	CH10_HUMAN	reviewed	10 kDa heat shock protein, mitochondrial (Hsp10) (10 kDa chaperonin) (Chaperonin 10) (CPN10) (Early-pregnancy factor) (EPF)	HSPE1	Homo sapiens (Human)	102
		NSRP1_HUMAN	Q9H0G5	NSRP1_HUMAN	reviewed	Nuclear speckle splicing regulatory protein 1 (Coiled-coil domain-containing protein 55) (Nuclear speckle-related protein 70) (NSrp70)	NSRP1 CCDC55 NSRP70	Homo sapiens (Human)	558
		SENP5_HUMAN	Q96HI0	SENP5_HUMAN	reviewed	Sentrin-specific protease 5 (EC 3.4.22.-) (Sentrin/SUMO-specific protease SENP5)	SENP5 FKSG45	Homo sapiens (Human)	755
		HPCL1_HUMAN	P37235	HPCL1_HUMAN	reviewed	Hippocalcin-like protein 1 (Calcium-binding protein BDR-1) (HLP2) (Visinin-like protein 3) (VILIP-3)	HPCAL1 BDR1	Homo sapiens (Human)	193
		ANKR6_HUMAN	Q9Y2G4	ANKR6_HUMAN	reviewed	Ankyrin repeat domain-containing protein 6 (Diversin)	ANKRD6 KIAA0957	Homo sapiens (Human)	727
		SH2B3_HUMAN	Q9UQQ2	SH2B3_HUMAN	reviewed	SH2B adapter protein 3 (Lymphocyte adapter protein) (Lymphocyte-specific adapter protein Lnk) (Signal transduction protein Lnk)	SH2B3 LNK	Homo sapiens (Human)	575
		HBD_HUMAN	P02042	HBD_HUMAN	reviewed	Hemoglobin subunit delta (Delta-globin) (Hemoglobin delta chain)	HBD	Homo sapiens (Human)	147
		IFFO2_HUMAN	Q5TF58	IFFO2_HUMAN	reviewed	Intermediate filament family orphan 2	IFFO2	Homo sapiens (Human)	517
		CE126_HUMAN	Q9P2H0	CE126_HUMAN	reviewed	Centrosomal protein of 126 kDa	CEP126 KIAA1377	Homo sapiens (Human)	1117
		CCD80_HUMAN	Q76M96	CCD80_HUMAN	reviewed	Coiled-coil domain-containing protein 80 (Down-regulated by oncogenes protein 1) (Up-regulated in BRS-3 deficient mouse homolog)	CCDC80 DRO1 URB HBE245	Homo sapiens (Human)	950
		INT12_HUMAN	Q96CB8	INT12_HUMAN	reviewed	Integrator complex subunit 12 (Int12) (PHD finger protein 22)	INTS12 PHF22 SBBI22	Homo sapiens (Human)	462
		HS71L_HUMAN	P34931	HS71L_HUMAN	reviewed	Heat shock 70 kDa protein 1-like (Heat shock 70 kDa protein 1L) (Heat shock 70 kDa protein 1-Hom) (HSP70-Hom)	HSPA1L	Homo sapiens (Human)	641
		NUCL_HUMAN	P19338	NUCL_HUMAN	reviewed	Nucleolin (Protein C23)	NCL	Homo sapiens (Human)	710
		LRP1_HUMAN	Q07954	LRP1_HUMAN	reviewed	Prolow-density lipoprotein receptor-related protein 1 (LRP-1) (Alpha-2-macroglobulin receptor) (A2MR) (Apolipoprotein E receptor) (APOER) (CD antigen CD91) [Cleaved into: Low-density lipoprotein receptor-related protein 1 85 kDa subunit (LRP-85); Low-density lipoprotein receptor-related protein 1 515 kDa subunit (LRP-515); Low-density lipoprotein receptor-related protein 1 intracellular domain (L…	LRP1 A2MR APR	Homo sapiens (Human)	4544
		KIF28_HUMAN	B7ZC32	KIF28_HUMAN	reviewed	Kinesin-like protein KIF28P (Kinesin-like protein 6)	KIF28P KLP6	Homo sapiens (Human)	967
		RNF6_HUMAN	Q9Y252	RNF6_HUMAN	reviewed	E3 ubiquitin-protein ligase RNF6 (EC 2.3.2.27) (RING-type E3 ubiquitin transferase RNF6)	RNF6 SPG2	Homo sapiens (Human)	685
		EMAL6_HUMAN	Q6ZMW3	EMAL6_HUMAN	reviewed	Echinoderm microtubule-associated protein-like 6 (EMAP-6) (Echinoderm microtubule-associated protein-like 5-like)	EML6 EML5L	Homo sapiens (Human)	1958
		RLGPB_HUMAN	Q86X10	RLGPB_HUMAN	reviewed	Ral GTPase-activating protein subunit beta (p170)	RALGAPB KIAA1219	Homo sapiens (Human)	1494
		CEP41_HUMAN	Q9BYV8	CEP41_HUMAN	reviewed	Centrosomal protein of 41 kDa (Cep41) (Testis-specific gene A14 protein)	CEP41 TSGA14	Homo sapiens (Human)	373
		TBA3C_HUMAN	P0DPH7	TBA3C_HUMAN	reviewed	Tubulin alpha-3C chain (Alpha-tubulin 2) (Alpha-tubulin 3C) (Tubulin alpha-2 chain) [Cleaved into: Detyrosinated tubulin alpha-3C chain]	TUBA3C TUBA2	Homo sapiens (Human)	450
		SSBP_HUMAN	Q04837	SSBP_HUMAN	reviewed	Single-stranded DNA-binding protein, mitochondrial (Mt-SSB) (MtSSB) (PWP1-interacting protein 17)	SSBP1 SSBP	Homo sapiens (Human)	148
		SUH_HUMAN	Q06330	SUH_HUMAN	reviewed	Recombining binding protein suppressor of hairless (CBF-1) (J kappa-recombination signal-binding protein) (RBP-J kappa) (RBP-J) (RBP-JK) (Renal carcinoma antigen NY-REN-30)	RBPJ IGKJRB IGKJRB1 RBPJK RBPSUH	Homo sapiens (Human)	500
		CASB_HUMAN	P05814	CASB_HUMAN	reviewed	Beta-casein	CSN2 CASB	Homo sapiens (Human)	226
		TBATA_HUMAN	Q96M53	TBATA_HUMAN	reviewed	Protein TBATA (Protein SPATIAL) (Stromal protein associated with thymii and lymph node homolog) (Thymus, brain and testes-associated protein)	TBATA C10orf27 SPATIAL	Homo sapiens (Human)	351
		NOP14_HUMAN	P78316	NOP14_HUMAN	reviewed	Nucleolar protein 14 (Nucleolar complex protein 14)	NOP14 C4orf9 NOL14 RES4-25	Homo sapiens (Human)	857
		PLSL_HUMAN	P13796	PLSL_HUMAN	reviewed	Plastin-2 (L-plastin) (LC64P) (Lymphocyte cytosolic protein 1) (LCP-1)	LCP1 PLS2	Homo sapiens (Human)	627
		USH2A_HUMAN	O75445	USH2A_HUMAN	reviewed	Usherin (Usher syndrome type IIa protein) (Usher syndrome type-2A protein)	USH2A	Homo sapiens (Human)	5202
		MOES_HUMAN	P26038	MOES_HUMAN	reviewed	Moesin (Membrane-organizing extension spike protein)	MSN	Homo sapiens (Human)	577
		PGK1_HUMAN	P00558	PGK1_HUMAN	reviewed	Phosphoglycerate kinase 1 (EC 2.7.2.3) (Cell migration-inducing gene 10 protein) (Primer recognition protein 2) (PRP 2)	PGK1 PGKA MIG10 OK/SW-cl.110	Homo sapiens (Human)	417
		ANXA4_HUMAN	P09525	ANXA4_HUMAN	reviewed	Annexin A4 (35-beta calcimedin) (Annexin IV) (Annexin-4) (Carbohydrate-binding protein p33/p41) (Chromobindin-4) (Endonexin I) (Lipocortin IV) (P32.5) (PP4-X) (Placental anticoagulant protein II) (PAP-II) (Protein II)	ANXA4 ANX4	Homo sapiens (Human)	319
		PGAM2_HUMAN	P15259	PGAM2_HUMAN	reviewed	Phosphoglycerate mutase 2 (EC 5.4.2.11) (EC 5.4.2.4) (BPG-dependent PGAM 2) (Muscle-specific phosphoglycerate mutase) (Phosphoglycerate mutase isozyme M) (PGAM-M)	PGAM2 PGAMM	Homo sapiens (Human)	253
		ACHA4_HUMAN	P43681	ACHA4_HUMAN	reviewed	Neuronal acetylcholine receptor subunit alpha-4	CHRNA4 NACRA4	Homo sapiens (Human)	627
		E2AK1_HUMAN	Q9BQI3	E2AK1_HUMAN	reviewed	Eukaryotic translation initiation factor 2-alpha kinase 1 (EC 2.7.11.1) (Heme-controlled repressor) (HCR) (Heme-regulated eukaryotic initiation factor eIF-2-alpha kinase) (Heme-regulated inhibitor) (hHRI) (Hemin-sensitive initiation factor 2-alpha kinase)	EIF2AK1 HRI KIAA1369 PRO1362	Homo sapiens (Human)	630
		SPR2B_HUMAN	P35325	SPR2B_HUMAN	reviewed	Small proline-rich protein 2B (SPR-2B)	SPRR2B	Homo sapiens (Human)	72
		ZN594_HUMAN	Q96JF6	ZN594_HUMAN	reviewed	Zinc finger protein 594 (Zinc finger protein HZF18)	ZNF594 KIAA1871	Homo sapiens (Human)	807
		CP343_HUMAN	Q9HB55	CP343_HUMAN	reviewed	Cytochrome P450 3A43 (EC 1.14.14.1)	CYP3A43	Homo sapiens (Human)	503
		LV144_HUMAN	P01699	LV144_HUMAN	reviewed	Immunoglobulin lambda variable 1-44 (Ig lambda chain V-I region MEM) (Ig lambda chain V-I region VOR)	IGLV1-44	Homo sapiens (Human)	117
		NCAM1_HUMAN	P13591	NCAM1_HUMAN	reviewed	Neural cell adhesion molecule 1 (N-CAM-1) (NCAM-1) (CD antigen CD56)	NCAM1 NCAM	Homo sapiens (Human)	858
		KVD15_HUMAN	A0A087WSY6	KVD15_HUMAN	reviewed	Immunoglobulin kappa variable 3D-15	IGKV3D-15	Homo sapiens (Human)	115
		RET_HUMAN	P07949	RET_HUMAN	reviewed	Proto-oncogene tyrosine-protein kinase receptor Ret (EC 2.7.10.1) (Cadherin family member 12) (Proto-oncogene c-Ret) [Cleaved into: Soluble RET kinase fragment; Extracellular cell-membrane anchored RET cadherin 120 kDa fragment]	RET CDHF12 CDHR16 PTC RET51	Homo sapiens (Human)	1114
		CAD23_HUMAN	Q9H251	CAD23_HUMAN	reviewed	Cadherin-23 (Otocadherin)	CDH23 KIAA1774 KIAA1812 UNQ1894/PRO4340	Homo sapiens (Human)	3354
		1433Z_HUMAN	P63104	1433Z_HUMAN	reviewed	14-3-3 protein zeta/delta (Protein kinase C inhibitor protein 1) (KCIP-1)	YWHAZ	Homo sapiens (Human)	245
		SDA1_HUMAN	Q9NVU7	SDA1_HUMAN	reviewed	Protein SDA1 homolog (Nucleolar protein 130) (SDA1 domain-containing protein 1) (hSDA)	SDAD1 NUC130	Homo sapiens (Human)	687
		CO3A1_HUMAN	P02461	CO3A1_HUMAN	reviewed	Collagen alpha-1(III) chain	COL3A1	Homo sapiens (Human)	1466
		LDHB_HUMAN	P07195	LDHB_HUMAN	reviewed	L-lactate dehydrogenase B chain (LDH-B) (EC 1.1.1.27) (LDH heart subunit) (LDH-H) (Renal carcinoma antigen NY-REN-46)	LDHB	Homo sapiens (Human)	334
		TLN1_HUMAN	Q9Y490	TLN1_HUMAN	reviewed	Talin-1	TLN1 KIAA1027 TLN	Homo sapiens (Human)	2541
		CDR2_HUMAN	Q01850	CDR2_HUMAN	reviewed	Cerebellar degeneration-related protein 2 (Major Yo paraneoplastic antigen) (Paraneoplastic cerebellar degeneration-associated antigen)	CDR2 PCD17	Homo sapiens (Human)	454
		GDIR3_HUMAN	Q99819	GDIR3_HUMAN	reviewed	Rho GDP-dissociation inhibitor 3 (Rho GDI 3) (Rho-GDI gamma)	ARHGDIG	Homo sapiens (Human)	225
		NOTC2_HUMAN	Q04721	NOTC2_HUMAN	reviewed	Neurogenic locus notch homolog protein 2 (Notch 2) (hN2) [Cleaved into: Notch 2 extracellular truncation (N2ECD); Notch 2 intracellular domain (N2ICD)]	NOTCH2	Homo sapiens (Human)	2471
		ESM1_HUMAN	Q9NQ30	ESM1_HUMAN	reviewed	Endothelial cell-specific molecule 1 (ESM-1)	ESM1	Homo sapiens (Human)	184
		UBA1_HUMAN	P22314	UBA1_HUMAN	reviewed	Ubiquitin-like modifier-activating enzyme 1 (EC 6.2.1.45) (Protein A1S9) (Ubiquitin-activating enzyme E1)	UBA1 A1S9T UBE1	Homo sapiens (Human)	1058
		RUSC1_HUMAN	Q9BVN2	RUSC1_HUMAN	reviewed	RUN and SH3 domain-containing protein 1 (New molecule containing SH3 at the carboxy-terminus) (Nesca)	RUSC1 NESCA	Homo sapiens (Human)	902
		ANXA1_HUMAN	P04083	ANXA1_HUMAN	reviewed	Annexin A1 (Annexin I) (Annexin-1) (Calpactin II) (Calpactin-2) (Chromobindin-9) (Lipocortin I) (Phospholipase A2 inhibitory protein) (p35)	ANXA1 ANX1 LPC1	Homo sapiens (Human)	346
		RPN1_HUMAN	P04843	RPN1_HUMAN	reviewed	Dolichyl-diphosphooligosaccharide--protein glycosyltransferase subunit 1 (Dolichyl-diphosphooligosaccharide--protein glycosyltransferase 67 kDa subunit) (Ribophorin I) (RPN-I) (Ribophorin-1)	RPN1	Homo sapiens (Human)	607
		EF1A2_HUMAN	Q05639	EF1A2_HUMAN	reviewed	Elongation factor 1-alpha 2 (EF-1-alpha-2) (Eukaryotic elongation factor 1 A-2) (eEF1A-2) (Statin-S1)	EEF1A2 EEF1AL STN	Homo sapiens (Human)	463
		LARP4_HUMAN	Q71RC2	LARP4_HUMAN	reviewed	La-related protein 4 (La ribonucleoprotein domain family member 4)	LARP4 PP13296	Homo sapiens (Human)	724
		TNPO1_HUMAN	Q92973	TNPO1_HUMAN	reviewed	Transportin-1 (Importin beta-2) (Karyopherin beta-2) (M9 region interaction protein) (MIP)	TNPO1 KPNB2 MIP1 TRN	Homo sapiens (Human)	898
		PSA6_HUMAN	P60900	PSA6_HUMAN	reviewed	Proteasome subunit alpha type-6 (27 kDa prosomal protein) (PROS-27) (p27K) (Macropain iota chain) (Multicatalytic endopeptidase complex iota chain) (Proteasome iota chain)	PSMA6 PROS27	Homo sapiens (Human)	246
		CO9A2_HUMAN	Q14055	CO9A2_HUMAN	reviewed	Collagen alpha-2(IX) chain	COL9A2	Homo sapiens (Human)	689
		VAT1_HUMAN	Q99536	VAT1_HUMAN	reviewed	Synaptic vesicle membrane protein VAT-1 homolog (EC 1.-.-.-)	VAT1	Homo sapiens (Human)	393
		G6PI_HUMAN	P06744	G6PI_HUMAN	reviewed	Glucose-6-phosphate isomerase (GPI) (EC 5.3.1.9) (Autocrine motility factor) (AMF) (Neuroleukin) (NLK) (Phosphoglucose isomerase) (PGI) (Phosphohexose isomerase) (PHI) (Sperm antigen 36) (SA-36)	GPI	Homo sapiens (Human)	558
		SH3R2_HUMAN	Q8TEC5	SH3R2_HUMAN	reviewed	E3 ubiquitin-protein ligase SH3RF2 (EC 2.3.2.27) (Heart protein phosphatase 1-binding protein) (HEPP1) (POSH-eliminating RING protein) (Protein phosphatase 1 regulatory subunit 39) (RING finger protein 158) (RING-type E3 ubiquitin transferase SH3RF2) (SH3 domain-containing RING finger protein 2)	SH3RF2 POSH3 POSHER PPP1R39 RNF158	Homo sapiens (Human)	729
		GILT_HUMAN	P13284	GILT_HUMAN	reviewed	Gamma-interferon-inducible lysosomal thiol reductase (EC 1.8.-.-) (Gamma-interferon-inducible protein IP-30) (Legumaturain)	IFI30 GILT IP30	Homo sapiens (Human)	250
		ATL2_HUMAN	Q86TH1	ATL2_HUMAN	reviewed	ADAMTS-like protein 2 (ADAMTSL-2)	ADAMTSL2 KIAA0605	Homo sapiens (Human)	951
		MOC2B_HUMAN	O96007	MOC2B_HUMAN	reviewed	Molybdopterin synthase catalytic subunit (EC 2.8.1.12) (MOCO1-B) (Molybdenum cofactor synthesis protein 2 large subunit) (Molybdenum cofactor synthesis protein 2B) (MOCS2B) (Molybdopterin-synthase large subunit) (MPT synthase large subunit)	MOCS2 MCBPE MOCO1	Homo sapiens (Human)	188
		MYH8_HUMAN	P13535	MYH8_HUMAN	reviewed	Myosin-8 (Myosin heavy chain 8) (Myosin heavy chain, skeletal muscle, perinatal) (MyHC-perinatal)	MYH8	Homo sapiens (Human)	1937
		HNRPF_HUMAN	P52597	HNRPF_HUMAN	reviewed	Heterogeneous nuclear ribonucleoprotein F (hnRNP F) (Nucleolin-like protein mcs94-1) [Cleaved into: Heterogeneous nuclear ribonucleoprotein F, N-terminally processed]	HNRNPF HNRPF	Homo sapiens (Human)	415
		KRT83_HUMAN	P78385	KRT83_HUMAN	reviewed	Keratin, type II cuticular Hb3 (Hair keratin K2.10) (Keratin-83) (K83) (Type II hair keratin Hb3) (Type-II keratin Kb23)	KRT83 KRTHB3	Homo sapiens (Human)	493
		PRDX1_HUMAN	Q06830	PRDX1_HUMAN	reviewed	Peroxiredoxin-1 (EC 1.11.1.24) (Natural killer cell-enhancing factor A) (NKEF-A) (Proliferation-associated gene protein) (PAG) (Thioredoxin peroxidase 2) (Thioredoxin-dependent peroxide reductase 2) (Thioredoxin-dependent peroxiredoxin 1)	PRDX1 PAGA PAGB TDPX2	Homo sapiens (Human)	199
		ATPB_HUMAN	P06576	ATPB_HUMAN	reviewed	ATP synthase subunit beta, mitochondrial (EC 7.1.2.2) (ATP synthase F1 subunit beta)	ATP5F1B ATP5B ATPMB ATPSB	Homo sapiens (Human)	529
		NOLC1_HUMAN	Q14978	NOLC1_HUMAN	reviewed	Nucleolar and coiled-body phosphoprotein 1 (140 kDa nucleolar phosphoprotein) (Nopp140) (Hepatitis C virus NS5A-transactivated protein 13) (HCV NS5A-transactivated protein 13) (Nucleolar 130 kDa protein) (Nucleolar phosphoprotein p130)	NOLC1 KIAA0035 NS5ATP13	Homo sapiens (Human)	699
		PPIB_HUMAN	P23284	PPIB_HUMAN	reviewed	Peptidyl-prolyl cis-trans isomerase B (PPIase B) (EC 5.2.1.8) (CYP-S1) (Cyclophilin B) (Rotamase B) (S-cyclophilin) (SCYLP)	PPIB CYPB	Homo sapiens (Human)	216
		PTPRC_HUMAN	P08575	PTPRC_HUMAN	reviewed	Receptor-type tyrosine-protein phosphatase C (EC 3.1.3.48) (Leukocyte common antigen) (L-CA) (T200) (CD antigen CD45)	PTPRC CD45	Homo sapiens (Human)	1306
		AMYP_HUMAN	P04746	AMYP_HUMAN	reviewed	Pancreatic alpha-amylase (PA) (EC 3.2.1.1) (1,4-alpha-D-glucan glucanohydrolase)	AMY2A	Homo sapiens (Human)	511
		MTUS1_HUMAN	Q9ULD2	MTUS1_HUMAN	reviewed	Microtubule-associated tumor suppressor 1 (AT2 receptor-binding protein) (Angiotensin-II type 2 receptor-interacting protein) (Mitochondrial tumor suppressor 1)	MTUS1 ATBP ATIP GK1 KIAA1288 MTSG1	Homo sapiens (Human)	1270
		CMGA_HUMAN	P10645	CMGA_HUMAN	reviewed	Chromogranin-A (CgA) (Pituitary secretory protein I) (SP-I) [Cleaved into: Vasostatin-1 (Vasostatin I); Vasostatin-2 (Vasostatin II); EA-92; ES-43; Pancreastatin; SS-18; WA-8; WE-14; LF-19; Catestatin (SL21); AL-11; GV-19; GR-44; ER-37; GE-25; Serpinin-RRG; Serpinin; p-Glu serpinin precursor]	CHGA	Homo sapiens (Human)	457
		HEG1_HUMAN	Q9ULI3	HEG1_HUMAN	reviewed	Protein HEG homolog 1	HEG1 KIAA1237	Homo sapiens (Human)	1381
		1433S_HUMAN	P31947	1433S_HUMAN	reviewed	14-3-3 protein sigma (Epithelial cell marker protein 1) (Stratifin)	SFN HME1	Homo sapiens (Human)	248
		COL11_HUMAN	Q9BWP8	COL11_HUMAN	reviewed	Collectin-11 (Collectin kidney protein 1) (CL-K1)	COLEC11 UNQ596/PRO1182	Homo sapiens (Human)	271
		ZN468_HUMAN	Q5VIY5	ZN468_HUMAN	reviewed	Zinc finger protein 468	ZNF468	Homo sapiens (Human)	522
		TPM4_HUMAN	P67936	TPM4_HUMAN	reviewed	Tropomyosin alpha-4 chain (TM30p1) (Tropomyosin-4)	TPM4	Homo sapiens (Human)	248
		IDHC_HUMAN	O75874	IDHC_HUMAN	reviewed	Isocitrate dehydrogenase [NADP] cytoplasmic (IDH) (EC 1.1.1.42) (Cytosolic NADP-isocitrate dehydrogenase) (IDP) (NADP(+)-specific ICDH) (Oxalosuccinate decarboxylase)	IDH1 PICD	Homo sapiens (Human)	414
		LDHA_HUMAN	P00338	LDHA_HUMAN	reviewed	L-lactate dehydrogenase A chain (LDH-A) (EC 1.1.1.27) (Cell proliferation-inducing gene 19 protein) (LDH muscle subunit) (LDH-M) (Renal carcinoma antigen NY-REN-59)	LDHA PIG19	Homo sapiens (Human)	332
		SH3L1_HUMAN	O75368	SH3L1_HUMAN	reviewed	SH3 domain-binding glutamic acid-rich-like protein	SH3BGRL	Homo sapiens (Human)	114
		ZP1_HUMAN	P60852	ZP1_HUMAN	reviewed	Zona pellucida sperm-binding protein 1 (Zona pellucida glycoprotein 1) (Zp-1) [Cleaved into: Processed zona pellucida sperm-binding protein 1]	ZP1	Homo sapiens (Human)	638
		CNDP1_HUMAN	Q96KN2	CNDP1_HUMAN	reviewed	Beta-Ala-His dipeptidase (EC 3.4.13.20) (CNDP dipeptidase 1) (Carnosine dipeptidase 1) (Glutamate carboxypeptidase-like protein 2) (Serum carnosinase)	CNDP1 CN1 CPGL2 UNQ1915/PRO4380	Homo sapiens (Human)	507
		CASPC_HUMAN	Q6UXS9	CASPC_HUMAN	reviewed	Inactive caspase-12 (CASP-12)	CASP12 UNQ9415/PRO34398	Homo sapiens (Human)	341
		PM34_HUMAN	O43808	PM34_HUMAN	reviewed	Peroxisomal membrane protein PMP34 (34 kDa peroxisomal membrane protein) (Solute carrier family 25 member 17)	SLC25A17 PMP34	Homo sapiens (Human)	307
		CALR_HUMAN	P27797	CALR_HUMAN	reviewed	Calreticulin (CRP55) (Calregulin) (Endoplasmic reticulum resident protein 60) (ERp60) (HACBP) (grp60)	CALR CRTC	Homo sapiens (Human)	417
		ABCB9_HUMAN	Q9NP78	ABCB9_HUMAN	reviewed	ATP-binding cassette sub-family B member 9 (ATP-binding cassette transporter 9) (ABC transporter 9 protein) (hABCB9) (TAP-like protein) (TAPL)	ABCB9 KIAA1520	Homo sapiens (Human)	766
		SAP_HUMAN	P07602	SAP_HUMAN	reviewed	Prosaposin (Proactivator polypeptide) [Cleaved into: Saposin-A (Protein A); Saposin-B-Val; Saposin-B (Cerebroside sulfate activator) (CSAct) (Dispersin) (Sphingolipid activator protein 1) (SAP-1) (Sulfatide/GM1 activator); Saposin-C (A1 activator) (Co-beta-glucosidase) (Glucosylceramidase activator) (Sphingolipid activator protein 2) (SAP-2); Saposin-D (Component C) (Protein C)]	PSAP GLBA SAP1	Homo sapiens (Human)	524
CRITICAL	104	GSTP1_HUMAN	P09211	GSTP1_HUMAN	reviewed	Glutathione S-transferase P (EC 2.5.1.18) (GST class-pi) (GSTP1-1)	GSTP1 FAEES3 GST3	Homo sapiens (Human)	210
		MT1M_HUMAN	Q8N339	MT1M_HUMAN	reviewed	Metallothionein-1M (MT-1M) (Metallothionein-IM) (MT-IM)	MT1M MT1K	Homo sapiens (Human)	61
		H2A2C_HUMAN	Q16777	H2A2C_HUMAN	reviewed	Histone H2A type 2-C (H2A-clustered histone 20) (Histone H2A-GL101) (Histone H2A/q)	H2AC20 H2AFQ HIST2H2AC	Homo sapiens (Human)	129
		SODC_HUMAN	P00441	SODC_HUMAN	reviewed	Superoxide dismutase [Cu-Zn] (EC 1.15.1.1) (Superoxide dismutase 1) (hSod1)	SOD1	Homo sapiens (Human)	154
		BASP1_HUMAN	P80723	BASP1_HUMAN	reviewed	Brain acid soluble protein 1 (22 kDa neuronal tissue-enriched acidic protein) (Neuronal axonal membrane protein NAP-22)	BASP1 NAP22	Homo sapiens (Human)	227
		PKP1_HUMAN	Q13835	PKP1_HUMAN	reviewed	Plakophilin-1 (Band 6 protein) (B6P)	PKP1	Homo sapiens (Human)	747
		VWA8_HUMAN	A3KMH1	VWA8_HUMAN	reviewed	von Willebrand factor A domain-containing protein 8 (PEX7-binding protein 2) (P7BP2)	VWA8 KIAA0564	Homo sapiens (Human)	1905
		CCL18_HUMAN	P55774	CCL18_HUMAN	reviewed	C-C motif chemokine 18 (Alternative macrophage activation-associated CC chemokine 1) (AMAC-1) (CC chemokine PARC) (Dendritic cell chemokine 1) (DC-CK1) (Macrophage inflammatory protein 4) (MIP-4) (Pulmonary and activation-regulated chemokine) (Small-inducible cytokine A18) [Cleaved into: CCL18(1-68); CCL18(3-69); CCL18(4-69)]	CCL18 AMAC1 DCCK1 MIP4 PARC SCYA18	Homo sapiens (Human)	89
		GRN_HUMAN	P28799	GRN_HUMAN	reviewed	Progranulin (PGRN) (Acrogranin) (Epithelin precursor) (Glycoprotein of 88 Kda) (GP88) (Glycoprotein 88) (Granulin precursor) (PC cell-derived growth factor) (PCDGF) (Proepithelin) (PEPI) [Cleaved into: Paragranulin; Granulin-1 (Granulin G); Granulin-2 (Granulin F); Granulin-3 (Epithelin-2) (Granulin B); Granulin-4 (Epithelin-1) (Granulin A); Granulin-5 (Granulin C); Granulin-6 (Granulin D); Granu…	GRN	Homo sapiens (Human)	593
		H2AJ_HUMAN	Q9BTM1	H2AJ_HUMAN	reviewed	Histone H2A.J (H2a/j)	H2AJ H2AFJ	Homo sapiens (Human)	129
		S10A2_HUMAN	P29034	S10A2_HUMAN	reviewed	Protein S100-A2 (CAN19) (Protein S-100L) (S100 calcium-binding protein A2)	S100A2 S100L	Homo sapiens (Human)	98
		BYST_HUMAN	Q13895	BYST_HUMAN	reviewed	Bystin	BYSL ENP1	Homo sapiens (Human)	437
		1B51_HUMAN	P01889	HLAB_HUMAN	reviewed	HLA class I histocompatibility antigen, B alpha chain (Human leukocyte antigen B) (HLA-B)	HLA-B HLAB	Homo sapiens (Human)	362
		TBB4A_HUMAN	P04350	TBB4A_HUMAN	reviewed	Tubulin beta-4A chain (Tubulin 5 beta) (Tubulin beta-4 chain)	TUBB4A TUBB4 TUBB5	Homo sapiens (Human)	444
		GG6LS_HUMAN	H0YKK7	GG6LS_HUMAN	reviewed	Putative golgin subfamily A member 6-like protein 19	GOLGA6L19	Homo sapiens (Human)	550
		NET5_HUMAN	Q8WTR8	NET5_HUMAN	reviewed	Netrin-5 (Netrin-1-like protein)	NTN5	Homo sapiens (Human)	489
		MGP_HUMAN	P08493	MGP_HUMAN	reviewed	Matrix Gla protein (MGP) (Cell growth-inhibiting gene 36 protein)	MGP MGLAP GIG36	Homo sapiens (Human)	103
		CBPB1_HUMAN	P15086	CBPB1_HUMAN	reviewed	Carboxypeptidase B (EC 3.4.17.2) (Pancreas-specific protein) (PASP)	CPB1 CPB PCPB	Homo sapiens (Human)	417
		CCD57_HUMAN	Q2TAC2	CCD57_HUMAN	reviewed	Coiled-coil domain-containing protein 57	CCDC57	Homo sapiens (Human)	915
		DDAH1_HUMAN	O94760	DDAH1_HUMAN	reviewed	N(G),N(G)-dimethylarginine dimethylaminohydrolase 1 (DDAH-1) (Dimethylarginine dimethylaminohydrolase 1) (EC 3.5.3.18) (DDAHI) (Dimethylargininase-1)	DDAH1 DDAH	Homo sapiens (Human)	285
		AGRD2_HUMAN	Q7Z7M1	AGRD2_HUMAN	reviewed	Adhesion G-protein coupled receptor D2 (G-protein coupled receptor 144) (G-protein coupled receptor PGR24)	ADGRD2 GPR144 PGR24	Homo sapiens (Human)	963
		CTGF_HUMAN	P29279	CCN2_HUMAN	reviewed	CCN family member 2 (Cellular communication network factor 2) (Connective tissue growth factor) (Hypertrophic chondrocyte-specific protein 24) (Insulin-like growth factor-binding protein 8) (IBP-8) (IGF-binding protein 8) (IGFBP-8)	CCN2 CTGF HCS24 IGFBP8	Homo sapiens (Human)	349
		VPS11_HUMAN	Q9H270	VPS11_HUMAN	reviewed	Vacuolar protein sorting-associated protein 11 homolog (hVPS11) (RING finger protein 108)	VPS11 RNF108 PP3476	Homo sapiens (Human)	941
		IBP7_HUMAN	Q16270	IBP7_HUMAN	reviewed	Insulin-like growth factor-binding protein 7 (IBP-7) (IGF-binding protein 7) (IGFBP-7) (IGFBP-rP1) (MAC25 protein) (PGI2-stimulating factor) (Prostacyclin-stimulating factor) (Tumor-derived adhesion factor) (TAF)	IGFBP7 MAC25 PSF	Homo sapiens (Human)	282
		NDKB_HUMAN	P22392	NDKB_HUMAN	reviewed	Nucleoside diphosphate kinase B (NDK B) (NDP kinase B) (EC 2.7.4.6) (C-myc purine-binding transcription factor PUF) (Histidine protein kinase NDKB) (EC 2.7.13.3) (nm23-H2)	NME2 NM23B	Homo sapiens (Human)	152
		CSK_HUMAN	P41240	CSK_HUMAN	reviewed	Tyrosine-protein kinase CSK (EC 2.7.10.2) (C-Src kinase) (Protein-tyrosine kinase CYL)	CSK	Homo sapiens (Human)	450
		DIAC_HUMAN	Q01459	DIAC_HUMAN	reviewed	Di-N-acetylchitobiase (EC 3.2.1.-)	CTBS CTB	Homo sapiens (Human)	385
		HV366_HUMAN	A0A0C4DH42	HV366_HUMAN	reviewed	Immunoglobulin heavy variable 3-66	IGHV3-66	Homo sapiens (Human)	116
		NUP93_HUMAN	Q8N1F7	NUP93_HUMAN	reviewed	Nuclear pore complex protein Nup93 (93 kDa nucleoporin) (Nucleoporin Nup93)	NUP93 KIAA0095	Homo sapiens (Human)	819
		FAAA_HUMAN	P16930	FAAA_HUMAN	reviewed	Fumarylacetoacetase (FAA) (EC 3.7.1.2) (Beta-diketonase) (Fumarylacetoacetate hydrolase)	FAH	Homo sapiens (Human)	419
		NEB1_HUMAN	Q9ULJ8	NEB1_HUMAN	reviewed	Neurabin-1 (Neurabin-I) (Neural tissue-specific F-actin-binding protein I) (Protein phosphatase 1 regulatory subunit 9A)	PPP1R9A KIAA1222	Homo sapiens (Human)	1098
		AXA2L_HUMAN	A6NMY6	AXA2L_HUMAN	reviewed	Putative annexin A2-like protein (Annexin A2 pseudogene 2) (Lipocortin II pseudogene)	ANXA2P2 ANX2L2 ANX2P2 LPC2B	Homo sapiens (Human)	339
		SC65_HUMAN	Q92791	SC65_HUMAN	reviewed	Endoplasmic reticulum protein SC65 (Leprecan-like protein 4) (Nucleolar autoantigen No55) (Prolyl 3-hydroxylase family member 4) (Synaptonemal complex protein SC65)	P3H4 LEPREL4 NOL55 SC65	Homo sapiens (Human)	437
		NPC2_HUMAN	P61916	NPC2_HUMAN	reviewed	NPC intracellular cholesterol transporter 2 (Epididymal secretory protein E1) (Human epididymis-specific protein 1) (He1) (Niemann-Pick disease type C2 protein)	NPC2 HE1	Homo sapiens (Human)	151
		LCN8_HUMAN	Q6JVE9	LCN8_HUMAN	reviewed	Epididymal-specific lipocalin-8	LCN8 LCN5	Homo sapiens (Human)	175
		ENPL_HUMAN	P14625	ENPL_HUMAN	reviewed	Endoplasmin (94 kDa glucose-regulated protein) (GRP-94) (Heat shock protein 90 kDa beta member 1) (Tumor rejection antigen 1) (gp96 homolog)	HSP90B1 GRP94 TRA1	Homo sapiens (Human)	803
		CO6A3_HUMAN	P12111	CO6A3_HUMAN	reviewed	Collagen alpha-3(VI) chain	COL6A3	Homo sapiens (Human)	3177
		LIN9_HUMAN	Q5TKA1	LIN9_HUMAN	reviewed	Protein lin-9 homolog (HuLin-9) (hLin-9) (Beta subunit-associated regulator of apoptosis) (TUDOR gene similar protein) (Type I interferon receptor beta chain-associated protein) (pRB-associated protein)	LIN9 BARA TGS	Homo sapiens (Human)	542
		KLD10_HUMAN	Q6PID8	KLD10_HUMAN	reviewed	Kelch domain-containing protein 10	KLHDC10 KIAA0265	Homo sapiens (Human)	442
		TIMD4_HUMAN	Q96H15	TIMD4_HUMAN	reviewed	T-cell immunoglobulin and mucin domain-containing protein 4 (TIMD-4) (T-cell immunoglobulin mucin receptor 4) (TIM-4) (T-cell membrane protein 4)	TIMD4 TIM4	Homo sapiens (Human)	378
		CATL1_HUMAN	P07711	CATL1_HUMAN	reviewed	Procathepsin L (EC 3.4.22.15) (Cathepsin L1) (Major excreted protein) (MEP) [Cleaved into: Cathepsin L; Cathepsin L heavy chain; Cathepsin L light chain]	CTSL CTSL1	Homo sapiens (Human)	333
		CATA_HUMAN	P04040	CATA_HUMAN	reviewed	Catalase (EC 1.11.1.6)	CAT	Homo sapiens (Human)	527
		REG1A_HUMAN	P05451	REG1A_HUMAN	reviewed	Lithostathine-1-alpha (Islet cells regeneration factor) (ICRF) (Islet of Langerhans regenerating protein) (REG) (Pancreatic stone protein) (PSP) (Pancreatic thread protein) (PTP) (Regenerating islet-derived protein 1-alpha) (REG-1-alpha) (Regenerating protein I alpha)	REG1A PSPS PSPS1 REG	Homo sapiens (Human)	166
		ISK1_HUMAN	P00995	ISK1_HUMAN	reviewed	Serine protease inhibitor Kazal-type 1 (Pancreatic secretory trypsin inhibitor) (Tumor-associated trypsin inhibitor) (TATI)	SPINK1 PSTI	Homo sapiens (Human)	79
		ACOC_HUMAN	P21399	ACOC_HUMAN	reviewed	Cytoplasmic aconitate hydratase (Aconitase) (EC 4.2.1.3) (Citrate hydro-lyase) (Ferritin repressor protein) (Iron regulatory protein 1) (IRP1) (Iron-responsive element-binding protein 1) (IRE-BP 1)	ACO1 IREB1	Homo sapiens (Human)	889
		LIRA3_HUMAN	Q8N6C8	LIRA3_HUMAN	reviewed	Leukocyte immunoglobulin-like receptor subfamily A member 3 (CD85 antigen-like family member E) (Immunoglobulin-like transcript 6) (ILT-6) (Leukocyte immunoglobulin-like receptor 4) (LIR-4) (Monocyte inhibitory receptor HM43/HM31) (CD antigen CD85e)	LILRA3 ILT6 LIR4	Homo sapiens (Human)	439
		CCL14_HUMAN	Q16627	CCL14_HUMAN	reviewed	C-C motif chemokine 14 (Chemokine CC-1/CC-3) (HCC-1/HCC-3) (HCC-1(1-74)) (NCC-2) (Small-inducible cytokine A14) [Cleaved into: HCC-1(3-74); HCC-1(4-74); HCC-1(9-74)]	CCL14 NCC2 SCYA14	Homo sapiens (Human)	93
		RETN_HUMAN	Q9HD89	RETN_HUMAN	reviewed	Resistin (Adipose tissue-specific secretory factor) (ADSF) (C/EBP-epsilon-regulated myeloid-specific secreted cysteine-rich protein) (Cysteine-rich secreted protein A12-alpha-like 2) (Cysteine-rich secreted protein FIZZ3)	RETN FIZZ3 HXCP1 RSTN UNQ407/PRO1199	Homo sapiens (Human)	108
		DNMT1_HUMAN	P26358	DNMT1_HUMAN	reviewed	DNA (cytosine-5)-methyltransferase 1 (Dnmt1) (EC 2.1.1.37) (CXXC-type zinc finger protein 9) (DNA methyltransferase HsaI) (DNA MTase HsaI) (M.HsaI) (MCMT)	DNMT1 AIM CXXC9 DNMT	Homo sapiens (Human)	1616
		PEX1_HUMAN	O43933	PEX1_HUMAN	reviewed	Peroxisome biogenesis factor 1 (Peroxin-1) (Peroxisome biogenesis disorder protein 1)	PEX1	Homo sapiens (Human)	1283
		SPCS3_HUMAN	P61009	SPCS3_HUMAN	reviewed	Signal peptidase complex subunit 3 (EC 3.4.-.-) (Microsomal signal peptidase 22/23 kDa subunit) (SPC22/23) (SPase 22/23 kDa subunit)	SPCS3 SPC22 UNQ1841/PRO3567	Homo sapiens (Human)	180
		CC106_HUMAN	Q9BWC9	CC106_HUMAN	reviewed	Coiled-coil domain-containing protein 106	CCDC106	Homo sapiens (Human)	280
		HV431_HUMAN	P0DP07	HV431_HUMAN	reviewed	Immunoglobulin heavy variable 4-31	IGHV4-31	Homo sapiens (Human)	118
		MYH6_HUMAN	P13533	MYH6_HUMAN	reviewed	Myosin-6 (Myosin heavy chain 6) (Myosin heavy chain, cardiac muscle alpha isoform) (MyHC-alpha)	MYH6 MYHCA	Homo sapiens (Human)	1939
		ARPIN_HUMAN	Q7Z6K5	ARPIN_HUMAN	reviewed	Arpin (Arp2/3 inhibition protein)	ARPIN C15orf38	Homo sapiens (Human)	226
		MT1X_HUMAN	P80297	MT1X_HUMAN	reviewed	Metallothionein-1X (MT-1X) (Metallothionein-IX) (MT-IX)	MT1X	Homo sapiens (Human)	61
		NBL1_HUMAN	P41271	NBL1_HUMAN	reviewed	Neuroblastoma suppressor of tumorigenicity 1 (DAN domain family member 1) (Protein N03) (Zinc finger protein DAN)	NBL1 DAN DAND1	Homo sapiens (Human)	181
		TNNI1_HUMAN	P19237	TNNI1_HUMAN	reviewed	Troponin I, slow skeletal muscle (Troponin I, slow-twitch isoform)	TNNI1	Homo sapiens (Human)	187
		ABCAA_HUMAN	Q8WWZ4	ABCAA_HUMAN	reviewed	ATP-binding cassette sub-family A member 10	ABCA10	Homo sapiens (Human)	1543
		KVD16_HUMAN	P01601	KVD16_HUMAN	reviewed	Immunoglobulin kappa variable 1D-16 (Ig kappa chain V-I region HK146) (Ig kappa chain V-I region HK189)	IGKV1D-16	Homo sapiens (Human)	117
		AAMP_HUMAN	Q13685	AAMP_HUMAN	reviewed	Angio-associated migratory cell protein	AAMP	Homo sapiens (Human)	434
		APOM_HUMAN	O95445	APOM_HUMAN	reviewed	Apolipoprotein M (Apo-M) (ApoM) (Protein G3a)	APOM G3A NG20 HSPC336	Homo sapiens (Human)	188
		ROA1_HUMAN	P09651	ROA1_HUMAN	reviewed	Heterogeneous nuclear ribonucleoprotein A1 (hnRNP A1) (Helix-destabilizing protein) (Single-strand RNA-binding protein) (hnRNP core protein A1) [Cleaved into: Heterogeneous nuclear ribonucleoprotein A1, N-terminally processed]	HNRNPA1 HNRPA1	Homo sapiens (Human)	372
		CE290_HUMAN	O15078	CE290_HUMAN	reviewed	Centrosomal protein of 290 kDa (Cep290) (Bardet-Biedl syndrome 14 protein) (Cancer/testis antigen 87) (CT87) (Nephrocystin-6) (Tumor antigen se2-2)	CEP290 BBS14 KIAA0373 NPHP6	Homo sapiens (Human)	2479
		AMY2B_HUMAN	P19961	AMY2B_HUMAN	reviewed	Alpha-amylase 2B (EC 3.2.1.1) (1,4-alpha-D-glucan glucanohydrolase 2B) (Carcinoid alpha-amylase)	AMY2B	Homo sapiens (Human)	511
		SIG14_HUMAN	Q08ET2	SIG14_HUMAN	reviewed	Sialic acid-binding Ig-like lectin 14 (Siglec-14)	SIGLEC14 UNQ294/PRO333	Homo sapiens (Human)	396
		SPON1_HUMAN	Q9HCB6	SPON1_HUMAN	reviewed	Spondin-1 (F-spondin) (Vascular smooth muscle cell growth-promoting factor)	SPON1 KIAA0762 VSGP	Homo sapiens (Human)	807
		P4R3B_HUMAN	Q5MIZ7	P4R3B_HUMAN	reviewed	Serine/threonine-protein phosphatase 4 regulatory subunit 3B (SMEK homolog 2)	PPP4R3B KIAA1387 PP4R3B SMEK2	Homo sapiens (Human)	849
		DOPD_HUMAN	P30046	DOPD_HUMAN	reviewed	D-dopachrome decarboxylase (EC 4.1.1.84) (D-dopachrome tautomerase) (Phenylpyruvate tautomerase II)	DDT	Homo sapiens (Human)	118
		HVD34_HUMAN	P0DP06	HVD34_HUMAN	reviewed	Immunoglobulin heavy variable 4-30-4	IGHV4-30-4	Homo sapiens (Human)	118
		H2B1L_HUMAN	Q99880	H2B1L_HUMAN	reviewed	Histone H2B type 1-L (Histone H2B.c) (H2B/c)	H2BC13 H2BFC HIST1H2BL	Homo sapiens (Human)	126
		RNAS4_HUMAN	P34096	RNAS4_HUMAN	reviewed	Ribonuclease 4 (RNase 4) (EC 3.1.27.-)	RNASE4 RNS4	Homo sapiens (Human)	147
		ARRD2_HUMAN	Q8TBH0	ARRD2_HUMAN	reviewed	Arrestin domain-containing protein 2	ARRDC2 PP2703	Homo sapiens (Human)	407
		CR1_HUMAN	P17927	CR1_HUMAN	reviewed	Complement receptor type 1 (C3b/C4b receptor) (CD antigen CD35)	CR1 C3BR	Homo sapiens (Human)	2039
		PDLI5_HUMAN	Q96HC4	PDLI5_HUMAN	reviewed	PDZ and LIM domain protein 5 (Enigma homolog) (Enigma-like PDZ and LIM domains protein)	PDLIM5 ENH L9	Homo sapiens (Human)	596
		HV311_HUMAN	P01762	HV311_HUMAN	reviewed	Immunoglobulin heavy variable 3-11 (Ig heavy chain V-III region TRO)	IGHV3-11	Homo sapiens (Human)	117
		REG1B_HUMAN	P48304	REG1B_HUMAN	reviewed	Lithostathine-1-beta (Pancreatic stone protein 2) (PSP-2) (Regenerating islet-derived protein 1-beta) (REG-1-beta) (Regenerating protein I beta)	REG1B PSPS2 REGL	Homo sapiens (Human)	166
		DAF_HUMAN	P08174	DAF_HUMAN	reviewed	Complement decay-accelerating factor (CD antigen CD55)	CD55 CR DAF	Homo sapiens (Human)	381
		UBR1_HUMAN	Q8IWV7	UBR1_HUMAN	reviewed	E3 ubiquitin-protein ligase UBR1 (EC 2.3.2.27) (N-recognin-1) (RING-type E3 ubiquitin transferase UBR1) (Ubiquitin-protein ligase E3-alpha-1) (Ubiquitin-protein ligase E3-alpha-I)	UBR1	Homo sapiens (Human)	1749
		INHBE_HUMAN	P58166	INHBE_HUMAN	reviewed	Inhibin beta E chain (Activin beta-E chain)	INHBE	Homo sapiens (Human)	350
		GSHR_HUMAN	P00390	GSHR_HUMAN	reviewed	Glutathione reductase, mitochondrial (GR) (GRase) (EC 1.8.1.7)	GSR GLUR GRD1	Homo sapiens (Human)	522
		H2B2F_HUMAN	Q5QNW6	H2B2F_HUMAN	reviewed	Histone H2B type 2-F (H2B-clustered histone 18)	H2BC18 HIST2H2BF	Homo sapiens (Human)	126
		HV404_HUMAN	A0A075B6R2	HV404_HUMAN	reviewed	Immunoglobulin heavy variable 4-4	IGHV4-4	Homo sapiens (Human)	117
		TRI29_HUMAN	Q14134	TRI29_HUMAN	reviewed	Tripartite motif-containing protein 29 (Ataxia telangiectasia group D-associated protein)	TRIM29 ATDC	Homo sapiens (Human)	588
		CNKR2_HUMAN	Q8WXI2	CNKR2_HUMAN	reviewed	Connector enhancer of kinase suppressor of ras 2 (Connector enhancer of KSR 2) (CNK homolog protein 2) (CNK2)	CNKSR2 CNK2 KIAA0902 KSR2	Homo sapiens (Human)	1034
		CAMP_HUMAN	P49913	CAMP_HUMAN	reviewed	Cathelicidin antimicrobial peptide (18 kDa cationic antimicrobial protein) (CAP-18) (hCAP-18) [Cleaved into: Antibacterial peptide FALL-39 (FALL-39 peptide antibiotic); Antibacterial peptide LL-37]	CAMP CAP18 FALL39 HSD26	Homo sapiens (Human)	170
		TIMP2_HUMAN	P16035	TIMP2_HUMAN	reviewed	Metalloproteinase inhibitor 2 (CSC-21K) (Tissue inhibitor of metalloproteinases 2) (TIMP-2)	TIMP2	Homo sapiens (Human)	220
		THBG_HUMAN	P05543	THBG_HUMAN	reviewed	Thyroxine-binding globulin (Serpin A7) (T4-binding globulin)	SERPINA7 TBG	Homo sapiens (Human)	415
		CD11A_HUMAN	Q9UQ88	CD11A_HUMAN	reviewed	Cyclin-dependent kinase 11A (EC 2.7.11.22) (Cell division cycle 2-like protein kinase 2) (Cell division protein kinase 11A) (Galactosyltransferase-associated protein kinase p58/GTA) (PITSLRE serine/threonine-protein kinase CDC2L2)	CDK11A CDC2L2 CDC2L3 PITSLREB	Homo sapiens (Human)	783
		TARSH_HUMAN	Q7Z7G0	TARSH_HUMAN	reviewed	Target of Nesh-SH3 (Tarsh) (ABI gene family member 3-binding protein) (Nesh-binding protein) (NeshBP)	ABI3BP NESHBP TARSH	Homo sapiens (Human)	1075
		NGAL_HUMAN	P80188	NGAL_HUMAN	reviewed	Neutrophil gelatinase-associated lipocalin (NGAL) (25 kDa alpha-2-microglobulin-related subunit of MMP-9) (Lipocalin-2) (Oncogene 24p3) (Siderocalin) (p25)	LCN2 HNL NGAL	Homo sapiens (Human)	198
		MYH2_HUMAN	Q9UKX2	MYH2_HUMAN	reviewed	Myosin-2 (Myosin heavy chain 2) (Myosin heavy chain 2a) (MyHC-2a) (Myosin heavy chain IIa) (MyHC-IIa) (Myosin heavy chain, skeletal muscle, adult 2)	MYH2 MYHSA2	Homo sapiens (Human)	1941
		CA052_HUMAN	Q8N6N3	CA052_HUMAN	reviewed	UPF0690 protein C1orf52 (BCL10-associated gene protein)	C1orf52 BAG GM117	Homo sapiens (Human)	182
		K0100_HUMAN	Q14667	K0100_HUMAN	reviewed	Protein KIAA0100 (Antigen MLAA-22) (Breast cancer-overexpressed gene 1 protein)	KIAA0100 BCOX1	Homo sapiens (Human)	2235
		GSHB_HUMAN	P48637	GSHB_HUMAN	reviewed	Glutathione synthetase (GSH synthetase) (GSH-S) (EC 6.3.2.3) (Glutathione synthase)	GSS	Homo sapiens (Human)	474
		RNAS2_HUMAN	P10153	RNAS2_HUMAN	reviewed	Non-secretory ribonuclease (EC 4.6.1.18) (Eosinophil-derived neurotoxin) (RNase UpI-2) (Ribonuclease 2) (RNase 2) (Ribonuclease US)	RNASE2 EDN RNS2	Homo sapiens (Human)	161
		SPB8_HUMAN	P50452	SPB8_HUMAN	reviewed	Serpin B8 (Cytoplasmic antiproteinase 2) (CAP-2) (CAP2) (Peptidase inhibitor 8) (PI-8)	SERPINB8 PI8	Homo sapiens (Human)	374
		REG3A_HUMAN	Q06141	REG3A_HUMAN	reviewed	Regenerating islet-derived protein 3-alpha (REG-3-alpha) (Hepatointestinal pancreatic protein) (HIP/PAP) (Human proislet peptide) (Pancreatitis-associated protein 1) (Regenerating islet-derived protein III-alpha) (Reg III-alpha) [Cleaved into: Regenerating islet-derived protein 3-alpha 16.5 kDa form; Regenerating islet-derived protein 3-alpha 15 kDa form]	REG3A HIP PAP PAP1	Homo sapiens (Human)	175
		TBB4B_HUMAN	P68371	TBB4B_HUMAN	reviewed	Tubulin beta-4B chain (Tubulin beta-2 chain) (Tubulin beta-2C chain)	TUBB4B TUBB2C	Homo sapiens (Human)	445
		WNK3_HUMAN	Q9BYP7	WNK3_HUMAN	reviewed	Serine/threonine-protein kinase WNK3 (EC 2.7.11.1) (Protein kinase lysine-deficient 3) (Protein kinase with no lysine 3)	WNK3 KIAA1566 PRKWNK3	Homo sapiens (Human)	1800
		LTBP4_HUMAN	Q8N2S1	LTBP4_HUMAN	reviewed	Latent-transforming growth factor beta-binding protein 4 (LTBP-4)	LTBP4	Homo sapiens (Human)	1624
		SOX6_HUMAN	P35712	SOX6_HUMAN	reviewed	Transcription factor SOX-6	SOX6	Homo sapiens (Human)	828
		MYH4_HUMAN	Q9Y623	MYH4_HUMAN	reviewed	Myosin-4 (Myosin heavy chain 2b) (MyHC-2b) (Myosin heavy chain 4) (Myosin heavy chain IIb) (MyHC-IIb) (Myosin heavy chain, skeletal muscle, fetal)	MYH4	Homo sapiens (Human)	1939
		PDS5A_HUMAN	Q29RF7	PDS5A_HUMAN	reviewed	Sister chromatid cohesion protein PDS5 homolog A (Cell proliferation-inducing gene 54 protein) (Sister chromatid cohesion protein 112) (SCC-112)	PDS5A KIAA0648 PDS5 PIG54	Homo sapiens (Human)	1337

## Sheet: Supplemental table 2
Supplemental table 2: Modulated proteins in CRITICAL COVID-19 patients compared to HEALTHy subjects (Fold change > 1,3 and p-value < 0,05)
Accession name	p-value	Fold Change
C4BPB_HUMAN	6.2342e-06	0.057068
C4BPA_HUMAN	2.2124e-05	0.0566194
CATA_HUMAN	8.6701e-05	9.98636
FIBG_HUMAN	0.00012	0.177522
F13B_HUMAN	0.00012	0.203419
C1S_HUMAN	0.00015	0.237814
KV401_HUMAN	0.00016	0.298798
A2MG_HUMAN	0.00017	0.130824
ITIH2_HUMAN	0.0002	0.386749
CFAI_HUMAN	0.00022	0.263698
CO4A_HUMAN	0.00023	0.195003
KV127_HUMAN	0.00027	0.441844
CO2_HUMAN	0.00029	4.65041
LYVE1_HUMAN	0.00043	9.66125
TRY6_HUMAN	0.00045	0.00225256
FINC_HUMAN	0.00046	0.262337
CCD34_HUMAN	0.00057	0.032457
LYAM1_HUMAN	0.00066	2.91923
PRDM9_HUMAN	0.00066	0.168695
FIBA_HUMAN	0.00068	0.335825
CO5_HUMAN	0.00073	0.420694
HV226_HUMAN	0.00073	0.281968
GELS_HUMAN	0.00076	0.199232
FIBB_HUMAN	0.0008	0.376638
PROS_HUMAN	0.00083	0.256667
CO4B_HUMAN	0.00089	0.285894
C2CD3_HUMAN	0.001	0.197743
PSME4_HUMAN	0.00128	0.135477
ZA2G_HUMAN	0.00131	11.6458
TIMP1_HUMAN	0.00135	11.1455
EXD1_HUMAN	0.00176	0.128289
TRY1_HUMAN	0.00191	0
IGHM_HUMAN	0.00218	0.210445
PRP19_HUMAN	0.00223	0.0687833
C1QC_HUMAN	0.00262	0.186195
APOE_HUMAN	0.00274	0.475849
H33_HUMAN	0.00295	3.30997
NOLC1_HUMAN	0.00314	0.357876
TITIN_HUMAN	0.00376	11.9263
HV64D_HUMAN	0.0038	0.254753
PERM_HUMAN	0.0038	5.29053
HV601_HUMAN	0.00398	0.286884
ITIH1_HUMAN	0.00427	0.434659
SEMG2_HUMAN	0.00435	2.47027
FA12_HUMAN	0.00463	0.395177
SHRM3_HUMAN	0.00495	6.52787
SAA4_HUMAN	0.00525	3.15917
FCN3_HUMAN	0.00609	0.128248
ANXA2_HUMAN	0.00657	2.3469
HGFA_HUMAN	0.00667	1.91731
CXCL7_HUMAN	0.0071	9.39277
S10A9_HUMAN	0.0071	9.42225
C1R_HUMAN	0.00771	0.149334
ILDR2_HUMAN	0.00773	3.30253
APOH_HUMAN	0.00781	3.31801
IC1_HUMAN	0.00795	3.42706
K2C78_HUMAN	0.00799	4.52798
1B51_HUMAN	0.00804	3.11199
CO1A1_HUMAN	0.00816	3.01818
CO6_HUMAN	0.00817	0.301476
AT1A1_HUMAN	0.00864	0.125944
C1QB_HUMAN	0.00875	0.320035
VTDB_HUMAN	0.00878	3.20148
APOB_HUMAN	0.0088	0.261043
LYSC_HUMAN	0.00903	13.6508
CAH1_HUMAN	0.0092	4.74749
FBLN1_HUMAN	0.00957	0.383057
CD5L_HUMAN	0.00957	0.210198
HV372_HUMAN	0.00998	0.360345
CO3_HUMAN	0.01013	0.251836
SAMP_HUMAN	0.01037	5.95938
S10A8_HUMAN	0.0104	5.05003
CHIT1_HUMAN	0.01058	2.8404
AMY1_HUMAN	0.01079	6.09425
KV106_HUMAN	0.01129	0.48609
FA11_HUMAN	0.01169	0.282835
VWF_HUMAN	0.01216	0.329686
CERU_HUMAN	0.01227	3.37612
FGL1_HUMAN	0.01254	2.76979
PI16_HUMAN	0.01259	2.30703
CO8G_HUMAN	0.0129	0.209817
SRCRL_HUMAN	0.01309	3.94947
VCAM1_HUMAN	0.0134	4.49366
TETN_HUMAN	0.01378	0.251628
SGK1_HUMAN	0.01381	4.82897
FCG2C_HUMAN	0.01381	3.42859
HV428_HUMAN	0.01386	0.434829
MNS1_HUMAN	0.01443	5.43595
HV315_HUMAN	0.01472	0.457276
KV224_HUMAN	0.01529	0.334545
IGJ_HUMAN	0.01607	0.330228
LYST_HUMAN	0.01643	0.451086
HBB_HUMAN	0.01664	4.69164
IGL1_HUMAN	0.01781	0.372168
A1AG1_HUMAN	0.01795	38.4322
FA10_HUMAN	0.01852	2.68297
KNG1_HUMAN	0.01859	1.98418
HV551_HUMAN	0.01889	0.46195
DMKN_HUMAN	0.0189	3.48261
OSTP_HUMAN	0.02028	5.27239
IPSP_HUMAN	0.02226	3.87568
DCD_HUMAN	0.02273	3.84952
H4_HUMAN	0.02282	3.43425
HV309_HUMAN	0.02427	0.432315
HNRH2_HUMAN	0.02454	5.11329
IFFO2_HUMAN	0.02509	2.98079
PC_Human	0.02671	2.51205
PTPRC_HUMAN	0.02728	2.60831
BST1_HUMAN	0.02837	2.47085
SNED1_HUMAN	0.02922	3.05426
CATS_HUMAN	0.03021	3.66818
MBL2_HUMAN	0.0306	0.475918
CYTA_HUMAN	0.03073	3.45187
A20A4_HUMAN	0.03155	5.05162
JHD2C_HUMAN	0.03163	5.92058
A2GL_HUMAN	0.03209	5.39395
APOF_HUMAN	0.03219	2.06381
TPM4_HUMAN	0.0325	4.34761
THIO_HUMAN	0.03257	2.9719
AACT_HUMAN	0.03296	5.57536
FHR3_HUMAN	0.03304	3.3094
SODE_HUMAN	0.0335	3.52758
CRP_HUMAN	0.034	122.013
LV949_HUMAN	0.03522	0.439982
CR1_HUMAN	0.03548	3.85724
HV323_HUMAN	0.03562	0.304537
A1BG_HUMAN	0.03644	3.03853
ACTB_HUMAN	0.03672	4.78463
SRRM1_HUMAN	0.03784	0.0723987
QSOX1_HUMAN	0.03803	2.10965
HPTR_HUMAN	0.03817	0.377157
TIMP2_HUMAN	0.03821	3.04344
HBA_HUMAN	0.03827	3.04341
FETUA_HUMAN	0.0384	2.74775
PROC_HUMAN	0.03848	0.261749
CBG_HUMAN	0.03854	2.96606
CYTC_HUMAN	0.0393	8.83024
TBA1A_HUMAN	0.03954	2.67801
IGG1_HUMAN	0.0396	0.623
H2B1J_HUMAN	0.03962	3.17732
TNPO1_HUMAN	0.04043	3.74668
AFAM_HUMAN	0.04066	3.05464
TKT_HUMAN	0.04077	2.05822
CCL14_HUMAN	0.04084	11.4046
PAP1L_HUMAN	0.04122	0.311776
BGH3_HUMAN	0.04135	2.20479
LV657_HUMAN	0.04161	0.585208
CO8A_HUMAN	0.0419	0.254931
AXDN1_HUMAN	0.04235	2.97506
CBPB2_HUMAN	0.04243	0.500085
SRGN_HUMAN	0.04367	4.43788
K2C1B_HUMAN	0.04379	3.02462
FBLN1_HUMAN	0.04449	0.18713
HV118_HUMAN	0.04516	0.546926
HGFL_HUMAN	0.04549	0.4622
FBLN3_HUMAN	0.04642	0.427912
IGHG3_HUMAN	0.04957	0.434123

## Sheet: Supplemental table 3
Supplemental table 3: Modulated proteins in NON-CRITICAL COVID-19 patients compared to HEALTHy subjects (Fold change > 1,3 and p-value < 0,05)
Accession name	p-value	Fold Change
CRP_HUMAN	5.5248e-07	40.4018
FIBB_HUMAN	1.9737e-06	0.306001
C4BPB_HUMAN	5.1798e-06	0.205794
FIBG_HUMAN	6.867e-06	0.1931
C4BPA_HUMAN	1.503e-05	0.194354
A1AG1_HUMAN	5.7988e-05	5.79944
FIBA_HUMAN	0.00016	0.275962
A1AG2_HUMAN	0.00018	4.06932
MBL2_HUMAN	0.00033	0.222591
HV64D_HUMAN	0.00034	0.145198
KV401_HUMAN	0.00041	0.382487
PRDM9_HUMAN	0.00042	0.233037
KVD30_HUMAN	0.00043	0.305092
HV309_HUMAN	0.00055	0.278453
FBLN1_HUMAN	0.00069	0.304221
HV372_HUMAN	0.00069	0.275015
FGL1_HUMAN	0.00069	6.18464
PGRP2_HUMAN	0.0008	0.336908
CFAH_HUMAN	0.00103	0.363171
CCD34_HUMAN	0.00106	0.242743
ZA2G_HUMAN	0.00135	4.05302
KV127_HUMAN	0.00136	0.403976
MOONR_HUMAN	0.00138	0.403645
ALBU_HUMAN	0.00187	5.16648
ATS2_HUMAN	0.00263	0.298666
AACT_HUMAN	0.00296	8.39889
FA11_HUMAN	0.00316	0.28987
HGFL_HUMAN	0.00324	0.260522
FCN2_HUMAN	0.00369	5.85896
PKP1_HUMAN	0.00548	2.69239
CFAI_HUMAN	0.00644	0.465445
B2MG_HUMAN	0.00694	5.13493
HEP2_HUMAN	0.00707	5.22073
HV323_HUMAN	0.00715	0.22746
HVD82_HUMAN	0.00732	0.287649
JHD2C_HUMAN	0.00755	4.0574
C1R_HUMAN	0.00775	0.273841
A2GL_HUMAN	0.00787	5.68147
HV364_HUMAN	0.00803	0.349989
IGHG2_HUMAN	0.00833	0.496152
FINC_HUMAN	0.00849	0.495881
VCAM1_HUMAN	0.00888	3.87075
A1AT_HUMAN	0.00954	3.79142
KV105_HUMAN	0.00959	0.104962
SAMP_HUMAN	0.01029	3.64651
CO8G_HUMAN	0.01068	0.3
APOA2_HUMAN	0.01139	8.50429
CO4A_HUMAN	0.01174	0.4983
HV551_HUMAN	0.01196	0.403566
PSME4_HUMAN	0.01265	0.404291
F13B_HUMAN	0.01384	0.465789
APOH_HUMAN	0.01394	0.356661
CATA_HUMAN	0.01489	1.99484
SAA4_HUMAN	0.01537	9.53403
TENA_HUMAN	0.01539	4.86765
NCAM1_HUMAN	0.01676	2.09237
CO9_HUMAN	0.01782	2.55225
IC1_HUMAN	0.01789	3.55125
AMBP_HUMAN	0.01946	3.12727
IGHM_HUMAN	0.01976	0.410331
FCG3B_HUMAN	0.0199	0.3197
GELS_HUMAN	0.02037	0.519284
HV102_HUMAN	0.02105	0.465137
APOD_HUMAN	0.02108	5.76105
ANGT_HUMAN	0.02177	3.77004
IGHG3_HUMAN	0.02297	0.417249
KV224_HUMAN	0.02317	0.432152
A1BG_HUMAN	0.02432	5.46806
ITIH3_HUMAN	0.02491	8.91505
ITIH4_HUMAN	0.02656	1.88067
GGH_HUMAN	0.02816	2.10203
CXCL7_HUMAN	0.02817	3.71933
APC_HUMAN	0.02845	10.6992
ILDR2_HUMAN	0.02897	2.02961
CO4B_HUMAN	0.0294	0.523362
IGLL1_HUMAN	0.02941	0.376986
TITIN_HUMAN	0.02962	3.01717
A2AP_HUMAN	0.03029	2.5525
PSA5_HUMAN	0.03139	3.73847
SRCRL_HUMAN	0.03185	4.76355
IGA2_HUMAN	0.03204	2.28629
NOLC1_HUMAN	0.03231	0.40015
HV349_HUMAN	0.03236	0.373924
CO8A_HUMAN	0.03244	0.312817
TPM4_HUMAN	0.03351	2.57186
KNG1_HUMAN	0.03393	3.55295
LG3BP_HUMAN	0.03664	2.71252
HPT_HUMAN	0.03667	40.5089
PON1_HUMAN	0.03925	2.63806
TPM1_HUMAN	0.04091	3.13197
IGHG4_HUMAN	0.04133	0.353915
RET4_HUMAN	0.04222	2.44707
PIT1_HUMAN	0.0455	8.45556
HABP2_HUMAN	0.04575	9.69025
KNG1_HUMAN	0.04671	5.04949
LYVE1_HUMAN	0.04866	2.98407
TRY3_HUMAN	0.04919	13.9784
